# Supplementary material for: Genome-Wide Identification of the NAC Gene Family in Brassica rapa (L.) and Expression Pattern Analysis of BrNAC2s
Source: Plants (Basel). 2025 Mar 7;14(6):834. doi: 10.3390/plants14060834 (PMC11946662; doi:10.3390/plants14060834)
Supplement: Supplementary file 1 [file plants-14-00834-s001.zip › Supplemental Tables.xlsx]

## Sheet: Supplemental Table S1
Supplemental Table S1. Physicochemical properties of NAC family gene in B. rapa
GeneID	Number of Amino Acid	Molecular Weight	Theoretical pI	Instability Index	Aliphatic Index	Grand Average of Hydropathicity
BraA07g043640.4C.1	359	41243.6	6.66	36.35	61.14	-0.927
BraA03g061690.4C.1	370	42908.1	5.63	52.43	57.95	-0.891
BraA06g028110.4C.1	347	39872.2	5.19	32.64	54.73	-0.835
BraA09g004000.4C.1	328	37328.3	6.02	40.62	66.89	-0.545
BraA09g001190.4C.1	388	43948.7	7.15	34.63	76.83	-0.587
BraA05g023960.4C.1	527	59123.3	5.25	46.79	64.72	-0.54
BraA01g038470.4C.1	358	39525.6	7.63	44.4	58.8	-0.62
BraA10g000890.4C.1	289	33072.8	5.87	53.89	68.13	-0.782
BraA06g001790.4C.1	383	43527.7	8.83	33.82	62.64	-0.774
BraA10g031380.4C.1	454	50139	4.73	43.35	72.42	-0.476
BraA10g031380.4C.3	425	47172.6	4.78	40	73.46	-0.517
BraA10g031380.4C.2	454	50139	4.73	43.35	72.42	-0.476
BraA10g031380.4C.4	454	50139	4.73	43.35	72.42	-0.476
BraA02g001390.4C.1	491	54846.8	4.59	38.83	64.36	-0.587
BraA02g001390.4C.5	481	53630.5	4.52	38.3	67.69	-0.513
BraA02g001390.4C.4	512	57247.6	4.55	38.68	66.84	-0.535
BraA02g001390.4C.3	504	56382.6	4.57	38.83	65.97	-0.571
BraA02g045200.4C.1	325	37084.1	8.81	34.58	64.8	-0.637
BraA05g033940.4C.1	333	37385.5	7.13	42.55	63.27	-0.72
BraA10g019450.4C.1	335	37961.4	5.76	51.97	77.31	-0.386
BraA02g037030.4C.1	544	61582.6	7.83	47.75	81.56	-0.458
BraA08g009270.4C.1	286	32945.9	5.71	46.01	61.68	-0.64
BraA07g035620.4C.1	270	31282.6	6.4	36.93	65.7	-0.672
BraA07g035820.4C.1	405	46260.6	6.5	47.89	59.48	-0.662
BraA05g032160.4C.1	245	28034.2	4.89	43.91	57.71	-0.751
BraA01g042060.4C.1	421	47748.6	5.56	53.88	71.62	-0.738
BraA05g031180.4C.1	307	34907.2	6.19	51.49	58.47	-0.71
BraA02g002490.4C.1	314	35626.3	8.85	43.12	63.63	-0.661
BraA06g029540.4C.1	152	17491.2	9.75	34.16	70	-0.612
BraA06g029540.4C.2	250	28702.5	6.45	41.89	62.8	-0.595
BraA02g045790.4C.1	364	41774.8	5.23	36.39	52.75	-0.944
BraA02g002920.4C.2	183	21096.3	9.45	32.61	65.14	-0.652
BraA02g002920.4C.1	278	31593.5	5.46	49.76	54.82	-0.712
BraA05g011690.4C.1	157	18256.1	9.68	31.54	80.64	-0.562
BraA03g055080.4C.2	270	30072.5	9.63	43.14	58.19	-0.688
BraA03g055080.4C.1	300	33568.5	8.32	36.86	64.07	-0.618
BraA03g055080.4C.4	327	36754.2	9.19	41.98	65.32	-0.596
BraA04g004050.4C.1	659	77117.5	5.58	78.47	56.51	-1.256
BraA10g000880.4C.1	511	58156.8	6	56.28	70.53	-0.727
BraA01g042050.4C.1	440	49813.9	5.7	52.81	71.41	-0.797
BraA07g026020.4C.1	322	36732.3	6.01	42.84	69.22	-0.58
BraA10g032150.4C.1	554	62026.8	4.45	37.57	69.31	-0.59
BraA06g044470.4C.1	290	33340.1	5.41	44.25	59.1	-0.723
BraA10g001000.4C.1	386	44228.4	5.7	44.93	52.93	-0.815
BraA03g031130.4C.1	358	39355.3	5.6	40.59	71.59	-0.555
BraA03g036340.4C.1	277	31908	9.13	36.84	62.2	-0.778
BraA01g008440.4C.2	501	55154	6.83	55.65	55.49	-0.857
BraA01g008440.4C.1	423	46529	8.75	53.88	61.09	-0.732
BraA01g040360.4C.1	307	35592	8.63	43.69	62.83	-0.807
BraA09g054510.4C.1	322	36934.7	5.48	38.12	71.96	-0.597
BraA07g041210.4C.1	335	37908.5	5.96	37.69	73.61	-0.604
BraA02g024880.4C.1	260	29622	9.11	40.15	73.88	-0.506
BraA10g027250.4C.1	329	37630.2	5.58	43.01	70.76	-0.822
BraA09g001320.4C.1	709	81310.6	5.99	48.66	59.14	-0.912
BraA05g001920.4C.1	471	53560.2	5.55	58.03	51.51	-1.13
BraA09g001420.4C.1	553	62780.3	5.2	42.68	64.72	-0.743
BraA05g043280.4C.1	278	30686.5	5.9	24.08	64.17	-0.524
BraA03g045240.4C.1	327	37181.1	8.15	42.7	63.52	-0.652
BraA05g036470.4C.1	275	31542.4	8.96	39.21	62.36	-0.84
BraA09g039010.4C.1	311	35061.3	7.64	50.06	59.16	-0.888
BraA08g026870.4C.1	412	46864.4	6.28	55.13	57.26	-0.661
BraA01g009050.4C.1	344	39313.7	5.44	44.28	62.94	-0.787
BraA01g009080.4C.1	301	33687.9	9.09	42.09	65.75	-0.749
BraA07g020950.4C.1	335	38211.6	7.73	55.59	59.97	-0.69
BraA06g018380.4C.1	302	33716.6	5.69	42.51	76.16	-0.537
BraA06g018380.4C.2	463	51141.5	5.77	43.62	79.81	-0.41
BraA05g024520.4C.2	636	71884.3	5.96	45.88	63.29	-0.705
BraA05g024520.4C.1	581	65312.7	6.15	45.73	58.38	-0.735
BraA01g046370.4C.1	338	38149.3	5.44	61.75	81.27	-0.356
BraA10g000950.4C.1	384	43593.9	5.05	39.8	61.33	-0.611
BraA07g021460.4C.1	197	23010.7	4.76	66.42	66.24	-0.82
BraA05g016200.4C.1	344	39508.9	7.15	42.62	78.75	-0.63
BraA09g011220.4C.1	279	32154.8	8.96	46.18	70.9	-0.668
BraA03g006490.4C.1	284	32231.7	5.51	34.21	73.03	-0.454
BraA04g034530.4C.1	364	40884.6	5.87	48.79	70.11	-0.586
BraA02g021380.4C.1	327	37890	5.75	59	59.94	-0.872
BraA07g031630.4C.2	298	34423.3	7.31	40.81	71.64	-0.635
BraA10g025910.4C.2	188	21412.9	10.04	35.28	79.26	-0.327
BraA07g031630.4C.3	266	30760.4	7.09	35.3	77.37	-0.404
BraA10g025910.4C.3	184	20950.3	9.59	43.64	50.87	-0.95
BraA04g026270.4C.1	217	25236.7	9.24	38.21	64.65	-0.945
BraA07g031630.4C.4	150	17355.2	9.89	35.17	75.4	-0.415
BraA10g025910.4C.4	117	13521.7	10.7	29.22	70.77	-0.479
BraA10g025910.4C.5	204	22956.7	9.98	31.1	85	-0.249
BraA10g025310.4C.1	241	27525.3	9.24	60.49	67.55	-0.633
BraA03g027820.4C.1	341	39054.5	6.95	41.64	53.72	-0.899
BraA09g017240.4C.1	292	32528.7	9.01	37.24	64.14	-0.58
BraA07g031630.4C.1	239	27637.5	6.46	32.94	68.95	-0.614
BraA10g025910.4C.1	283	32021.2	9.26	44.84	67.14	-0.618
BraA03g044210.4C.1	281	32308.1	8.23	46.76	69	-0.584
BraA02g017360.4C.1	546	61866	6.01	37.65	66.04	-0.686
BraA05g024760.4C.1	333	38695.4	5.91	47.28	67.87	-0.779
BraA06g001800.4C.2	332	37211.5	7.34	40.34	57.29	-0.848
BraA06g001800.4C.1	327	36686	7.04	41.27	57.86	-0.806
BraA06g001800.4C.3	362	41049	8.23	42.91	60.61	-0.806
BraA09g068940.4C.1	224	25391.2	6.32	48.23	56.07	-0.797
BraA10g009480.4C.1	184	21725.2	4.74	58.88	58.75	-1.001
BraA03g030230.4C.1	492	56194.9	5.41	49.13	68.37	-0.685
BraA03g037700.4C.1	350	38684.7	8.68	47.46	61	-0.615
BraA03g035170.4C.2	421	47568.3	5.63	54.7	67.93	-0.806
BraA10g000980.4C.1	373	37875.6	4.64	55.44	40.21	-0.711
BraA03g035170.4C.1	421	47568.3	5.63	54.7	67.93	-0.806
BraA08g032020.4C.1	388	45147.8	5.91	52.04	60.36	-0.963
BraA07g004080.4C.1	319	36757.3	9.26	47.52	75.17	-0.563
BraA07g008240.4C.2	382	43631.1	4.18	70.62	68.69	-0.964
BraA07g004080.4C.2	285	32718.7	9.34	52.8	74.56	-0.629
BraA07g008240.4C.1	382	43631.1	4.18	70.62	68.69	-0.964
BraA02g004760.4C.1	247	28061.6	9.18	40.91	63.89	-0.741
BraA10g023080.4C.1	498	57027.5	5.48	52.31	64.96	-0.744
BraA03g010570.4C.1	392	44321.6	5.38	51.09	78.29	-0.369
BraA01g038740.4C.1	305	34149.7	7.33	39.4	66.85	-0.394
BraA07g008240.4C.3	382	43631.1	4.18	70.62	68.69	-0.964
BraA06g029910.4C.1	344	38667.2	4.81	44.5	75.32	-0.56
BraA10g015190.4C.2	407	45705.9	7.31	52.69	59.63	-0.824
BraA10g015190.4C.1	407	45705.9	7.31	52.69	59.63	-0.824
BraA10g012740.4C.1	368	40806.6	8.67	44.69	58.04	-0.542
BraA03g035160.4C.1	600	67763.5	7.16	40.98	74.58	-0.655
BraA10g019400.4C.1	235	26800.3	9.05	43.69	60.09	-0.58
BraA09g064040.4C.1	340	39551	5.97	54.3	60.53	-0.894
BraA06g030350.4C.1	188	21697.2	5.01	51.06	64.73	-0.686
BraA05g036540.4C.1	308	35662.8	6.53	45.56	59.16	-0.902
BraA03g039040.4C.1	299	33942	6.25	53.43	57.73	-0.745
BraA09g041650.4C.1	416	47322.9	6.25	48.68	61.18	-0.634
BraA10g000970.4C.1	241	28689.5	8.57	31.43	61.37	-0.674
BraA10g017260.4C.1	544	62383.2	6.22	55.01	83.33	-0.561
BraA02g046790.4C.1	185	21331.7	4.81	45.46	67.35	-0.684
BraA03g008200.4C.1	490	56259.7	5.2	51.82	67.67	-0.74
BraA02g003920.4C.1	361	41148.8	5.05	41.93	69.42	-0.851
BraA03g048950.4C.1	286	32845	6.45	36.23	63.08	-0.613
BraA08g008730.4C.2	431	48741.8	4.47	51.24	63.32	-0.7
BraA08g008730.4C.1	547	60968.8	4.65	50.62	66.29	-0.509
BraA06g039080.4C.1	170	19718.7	8.74	25.97	82.53	-0.491
BraA06g039080.4C.2	309	34936.7	5.57	30.57	77.57	-0.408
BraA10g031280.4C.1	278	31712.6	6.02	43.42	55.86	-0.759
BraA09g056710.4C.1	317	35819.1	8.77	40.11	63.06	-0.708
BraA09g024640.4C.2	216	25470.8	7.85	45.68	65.88	-0.715
BraA09g024640.4C.1	408	46560.3	5.97	40.9	63.63	-0.878
BraA03g010630.4C.1	235	26526.7	5.38	42.89	60.47	-0.592
BraA06g042360.4C.1	433	49158.1	5.93	44.13	64.9	-0.828
BraA05g001960.4C.1	401	46100.8	5.52	51.04	57.53	-1.135
BraA05g043270.4C.1	325	37418	7.14	45.1	66.31	-0.794
BraA03g037540.4C.1	310	34241.8	7.58	47.78	61.71	-0.361
BraA03g055990.4C.1	303	33625.8	9.02	41.05	59.8	-0.745
BraA03g005810.4C.1	293	33252.6	9.67	47.55	66.18	-0.75
BraA03g005810.4C.2	165	18852.6	9.8	36.9	71.39	-0.578
BraA07g037730.4C.1	323	37284.3	5.9	54.31	56.75	-0.873
BraA01g036220.4C.1	300	34125.2	5.89	46.26	60.43	-0.757
BraA10g000940.4C.1	171	20275.6	6.32	33.45	48.36	-1.007
BraA07g012180.4C.1	309	34949.2	8.3	44.98	59.58	-0.885
BraA07g018370.4C.1	317	36565.6	8.69	45.59	70.47	-0.737
BraA09g007560.4C.1	451	51686	5.88	39.22	68.05	-0.787
BraA09g001180.4C.11	207	23594.9	9.07	27.38	82.37	-0.457
BraA09g001180.4C.10	376	42603.8	5.96	31.83	79.6	-0.585
BraA10g029930.4C.1	283	32217.6	8.54	40.49	70.28	-0.584
BraA06g034420.4C.1	455	50541.9	5.43	50.57	70.44	-0.476
BraA09g001180.4C.12	281	31822.6	5.1	27.97	81.89	-0.56
BraA01g042040.4C.1	586	66402.5	4.62	41.19	65.96	-0.633
BraA03g008790.4C.1	336	37943.8	6.1	39.31	60.3	-0.595
BraA03g022890.4C.1	272	31431.4	8.43	38.22	65.88	-0.711
BraA08g019740.4C.1	347	39874.7	5.99	40.95	67.15	-0.7
BraA05g023990.4C.2	457	51912.3	4.75	38.48	61.47	-0.707
BraA05g003580.4C.1	280	32388.3	8.18	39.54	63.96	-0.791
BraA01g045100.4C.2	221	25487.5	9.97	34.27	77.69	-0.42
BraA01g045100.4C.1	393	45153.8	8.57	42.18	72.72	-0.645
BraA05g043880.4C.1	478	55436.6	5.47	48.52	72.76	-0.691
BraA01g038490.4C.1	317	35771.7	7.77	44.71	59.4	-0.761
BraA07g020860.4C.1	288	33222.4	5.63	33.54	61.94	-0.643
BraA02g026370.4C.1	349	40350.5	6.85	41.7	55.85	-1.014
BraA03g003980.4C.1	308	35489.1	8.74	51.14	59.29	-0.762
BraA05g023990.4C.1	578	64816.2	4.99	39.24	66.82	-0.529
BraA09g022020.4C.1	140	16245.7	9.32	55.06	76.57	-0.479
BraA09g022020.4C.2	242	27361.1	9.43	52.8	71.28	-0.572
BraA01g045110.4C.1	343	38154.6	5.85	26.07	62.24	-0.573
BraA01g045640.4C.1	480	55525.7	5.27	46.22	65.38	-0.721
BraA03g037680.4C.1	295	33554.6	8.56	45.67	63.39	-0.677
BraA05g033920.4C.1	351	38609.5	7.12	44.07	59.74	-0.63
BraA02g045810.4C.1	304	34662.1	5.29	36.9	54.51	-0.888
BraA07g013510.4C.1	712	79606.4	5.92	43.23	84.2	-0.299
BraA01g018220.4C.1	300	33791	7.66	50.04	64.07	-0.585
BraA05g038600.4C.2	455	51180.3	5.69	49.53	70.37	-0.764
BraA05g038600.4C.1	452	50809.9	5.77	48.94	69.98	-0.764
BraA01g018220.4C.3	196	21728.2	6.51	62.95	59.74	-0.613
BraA09g006360.4C.2	242	27304.1	6.84	41.33	74.79	-0.463
BraA09g006360.4C.3	404	45995.6	5.44	48.62	69.68	-0.641
BraA09g006360.4C.5	222	25098.6	8.48	39.35	73.2	-0.526
BraA03g006200.4C.1	208	23824.2	9.69	54.48	59.47	-0.686
BraA08g025290.4C.1	110	12603	5.27	41.43	61.18	-0.897
BraA01g009680.4C.1	292	33678.9	8.63	37.31	55.45	-0.705
BraA05g033920.4C.2	175	19524.2	9.39	44.42	61.89	-0.715
BraA08g000170.4C.1	321	36004.5	5.35	49.38	67.73	-0.56
BraA09g006360.4C.1	445	50175.7	6	45.99	69.82	-0.527
BraA10g022210.4C.1	328	37446.4	6.6	40.63	58.84	-0.676
BraA02g034330.4C.1	294	33814.7	5.53	44.56	59.97	-0.67
BraA02g009920.4C.1	235	26771.1	5.7	44.42	62.55	-0.608
BraA04g013570.4C.1	289	33069.5	6.08	35.26	69.48	-0.556
BraA09g008570.4C.2	104	11754	9.63	63.37	48.65	-0.782
BraA09g008570.4C.1	224	25865.8	5.21	59.55	71.7	-0.55
BraA04g019880.4C.1	317	35825	8.34	36.37	60.28	-0.734
BraA03g056020.4C.1	351	40196.1	5.93	42.65	68.63	-0.705
BraA07g024400.4C.1	311	36143.8	5.84	48.07	58.04	-0.795
BraA06g022360.4C.1	280	31716.8	9.47	48.95	65.07	-0.631
BraA02g046420.4C.2	199	23138.9	9.98	31.46	78.99	-0.432
BraA02g046420.4C.3	165	19082	10	31.61	66.3	-0.781
BraA07g002630.4C.1	270	31437.3	6.11	49.68	62.81	-0.757
BraA02g014670.4C.1	367	40981.8	8.46	44.83	59.24	-0.571
BraA02g046420.4C.1	275	31617.8	8.78	38.06	59.6	-0.665
BraA09g016260.4C.1	402	46458.2	6.07	53.93	58.73	-0.963
BraA09g029360.4C.1	342	38972.3	6.7	39.15	55	-0.878
BraA10g000920.4C.1	484	53829.9	5.5	51.44	63.39	-0.617
BraA04g032390.4C.1	277	32046	8.2	43.51	67.51	-0.793
BraA06g027310.4C.1	432	48497.5	6.48	43.51	75.35	-0.571
BraA05g001240.4C.1	359	40588.5	6.01	46.57	70.84	-0.574
BraA09g001170.4C.1	288	32696.1	5.16	43.01	80.17	-0.442
BraA06g009630.4C.1	342	39745.2	6.02	47.55	63.6	-0.895
BraA09g033630.4C.1	556	61764.7	4.6	49.31	66.44	-0.466
BraA09g033630.4C.5	560	62222.3	4.6	49.96	67.36	-0.451
BraA02g009860.4C.1	343	38501.9	5.22	43.09	73.91	-0.355
BraA01g002560.4C.1	371	42877	5.87	55.21	65.42	-0.838
BraA09g033630.4C.4	386	43495.7	4.22	48.99	62.88	-0.654
BraA09g033630.4C.3	443	49852.2	4.4	49.79	67.31	-0.606
BraA10g000900.4C.1	356	41055.9	6.48	37.45	66.49	-0.813
BraA09g033630.4C.2	556	61764.7	4.6	49.31	66.44	-0.466
BraA10g000910.4C.1	251	28623.2	8.3	44.28	62.55	-0.801
BraA09g001180.4C.8	397	45158.6	6.34	36.96	74.41	-0.714
BraA03g004020.4C.3	396	44204.6	4.71	35.16	79.02	-0.42
BraA09g034980.4C.1	364	42317.3	5.89	56.03	67.14	-0.859
BraA03g001740.4C.1	566	62816.3	4.56	30.86	65.97	-0.616
BraA03g004020.4C.4	440	49603.3	5.43	38.33	83.3	-0.375
BraA03g004020.4C.1	396	44204.6	4.71	35.16	79.02	-0.42
BraA07g015150.4C.3	452	50229.5	5	39.66	69.4	-0.614
BraA07g015150.4C.1	503	56295.5	5.36	42.83	70.7	-0.66
BraA07g018960.4C.1	340	38673.2	5.49	47.92	70.26	-0.662
BraA07g015150.4C.2	509	56808	5.31	42.34	70.06	-0.662
BraA09g001180.4C.6	207	23594.9	9.07	27.38	82.37	-0.457
BraA09g001180.4C.4	174	20010.1	9.81	38.9	76.15	-0.647
BraA09g001180.4C.3	412	46663.5	6.65	35.63	76.19	-0.664
BraA10g000290.4C.3	310	35250.2	7.73	57.93	66.03	-0.61
BraA09g001180.4C.2	396	44810.3	5.82	36.25	78.51	-0.613
BraA05g016300.4C.1	346	39800.2	5.7	43.63	63.64	-0.935
BraA10g000290.4C.2	308	35064	7.75	58.24	65.52	-0.625
BraA09g001180.4C.1	425	48141.1	6.88	34.99	75.46	-0.668
BraA10g000290.4C.5	239	26871.5	8.84	50.71	55.86	-0.671
BraA02g002960.4C.1	399	44375.4	4.6	32.32	66.99	-0.567
BraA02g027790.4C.2	361	40798.4	5.25	43.47	68.81	-0.691
BraA02g002960.4C.2	399	44375.4	4.6	32.32	66.99	-0.567
BraA02g027790.4C.1	427	48669.4	5.39	43.79	72.08	-0.674
BraA08g000010.4C.1	309	35736.2	5.59	52.93	63.46	-0.788
BraA10g000290.4C.1	310	35250.2	7.73	57.93	66.03	-0.61
BraA02g024310.4C.1	321	36608.2	6.06	30.72	74.08	-0.617
BraA02g007710.4C.1	336	38312.4	6.47	42.89	59.7	-0.64
BraA06g025350.4C.1	166	19088	9.74	47.75	67.47	-0.61
BraA07g027380.4C.1	326	37674.5	6.73	43.2	57.7	-1.025
BraA02g011510.4C.1	287	33197.8	4.89	48.37	59.76	-1.026
BraA01g029340.4C.1	320	37138.9	5.51	40.4	64.56	-0.632
BraA09g001410.4C.1	412	47123.2	4.73	53.12	63.47	-0.709
BraA06g015060.4C.1	323	36730.6	6.18	56.48	77.28	-0.364
BraA10g002040.4C.1	664	76592.2	11.05	72.09	45	-1.017
BraA10g014570.4C.1	118	13652.7	7.61	23.43	66.02	-0.445
BraA09g026010.4C.1	365	42999	5.45	57.27	72.82	-0.646
BraA02g011350.4C.1	266	30779	5.04	49.51	56.05	-1.128
BraA10g014580.4C.1	324	36998.4	5.51	27.61	74.97	-0.306
BraA10g014680.4C.1	331	37966.4	5.26	28.7	72.48	-0.357
BraA07g023370.4C.1	351	40122.9	9.7	47.05	69.37	-0.643
BraA09g050370.4C.1	373	43077.8	5.54	65.22	78.95	-0.597
BraA07g023440.4C.1	378	42756.3	5.45	66.52	78.17	-0.62
BraA03g056490.4C.1	435	48417.4	6.61	52.57	52.23	-0.931
BraA07g029250.4C.1	107	12414.3	6.3	41.84	88.32	-0.463
BraA01g029050.4C.1	326	37772.7	5.35	39.32	67.55	-0.577
BraA02g011340.4C.1	512	59320.6	5.09	48.73	56.52	-1.116
BraA03g021960.4C.1	132	15018	7.78	41.05	68.56	-0.917
BraA05g016190.4C.1	407	47309.8	9.27	42.41	92.16	-0.313
BraA10g002460.4C.1	647	74450.6	4.7	58.82	71.62	-0.957
BraA05g016310.4C.1	996	112116	8.97	54.36	66.17	-0.935
BraA10g017250.4C.1	517	60457.1	4.75	57.71	64.87	-0.832
BraA09g041030.4C.3	436	48585.3	4.72	41.19	66.15	-0.797
BraA09g041030.4C.2	288	31859.8	6.3	31.74	70	-0.5
BraA09g041030.4C.1	451	50121	4.71	41.38	65.68	-0.776
BraA02g011500.4C.1	279	32198.8	4.98	46.42	62.87	-0.967
BraA10g002010.4C.1	664	76592.2	11.05	72.09	45	-1.017

## Sheet: Supplementary Table S2
Supplementary Table S2. NAC Gene pairs exhibited Ka/Ks in B. rapa.
Gene ID 1	Gene ID 2	Ka	Ks	Ka/Ks
BraA02g026370.4C.1	BraA07g043640.4C.1	0.0412934	0.321189	0.128564
BraA07g027380.4C.1	BraA07g043640.4C.1	0.0445811	0.252597	0.176491
BraA01g002560.4C.1	BraA03g061690.4C.1	0.0581652	0.204947	0.283806
BraA03g061690.4C.1	BraA07g002630.4C.1	0.139398	1.10347	0.126328
BraA03g061690.4C.1	BraA07g018370.4C.1	0.2359	4.1297	0.0571227
BraA02g045790.4C.1	BraA06g028110.4C.1	0.0428461	0.39127	0.109505
BraA06g028110.4C.1	BraA09g007560.4C.1	0.100026	0.423729	0.236061
BraA04g013570.4C.1	BraA09g004000.4C.1	0.17932	0.782175	0.229258
BraA06g039080.4C.2	BraA09g004000.4C.1	0.0968613	0.278609	0.34766
BraA07g020860.4C.1	BraA09g004000.4C.1	0.201991	0.772906	0.26134
BraA05g023960.4C.1	BraA08g008730.4C.1	0.135653	0.338504	0.400743
BraA05g023960.4C.1	BraA09g033630.4C.5	0.129389	0.407868	0.317232
BraA01g038470.4C.1	BraA03g037700.4C.1	0.063178	0.449903	0.140426
BraA01g038470.4C.1	BraA05g033920.4C.1	0.0480269	0.602577	0.0797025
BraA01g038470.4C.1	BraA06g001800.4C.3	0.174674	1.32881	0.131451
BraA01g038490.4C.1	BraA06g001790.4C.1	0.201052	1.11756	0.179903
BraA03g037680.4C.1	BraA06g001790.4C.1	0.189545	1.22802	0.15435
BraA05g033940.4C.1	BraA06g001790.4C.1	0.153119	1.15443	0.132636
BraA02g002960.4C.1	BraA10g031380.4C.1	0.130123	0.447824	0.290569
BraA03g004020.4C.4	BraA10g031380.4C.1	0.190112	0.57089	0.333009
BraA06g029910.4C.1	BraA10g031380.4C.1	0.296298	1.17851	0.251417
BraA02g001390.4C.4	BraA03g001740.4C.1	0.102821	0.387132	0.265598
BraA02g001390.4C.4	BraA10g032150.4C.1	0.0748084	0.341834	0.218845
BraA02g045200.4C.1	BraA03g045240.4C.1	0.0531505	0.229445	0.231648
BraA01g038490.4C.1	BraA05g033940.4C.1	0.0697929	0.502394	0.138921
BraA03g037680.4C.1	BraA05g033940.4C.1	0.0843563	0.460965	0.182999
BraA02g009860.4C.1	BraA10g019450.4C.1	0.109966	0.336252	0.327033
BraA03g010570.4C.1	BraA10g019450.4C.1	0.109391	0.273102	0.400551
BraA02g037030.4C.1	BraA06g042360.4C.1	0.0668515	0.284457	0.235015
BraA02g037030.4C.1	BraA09g024640.4C.1	0.0869899	0.313882	0.277142
BraA07g031630.4C.2	BraA07g035620.4C.1	0.0608303	0.382884	0.158874
BraA07g035820.4C.1	BraA08g026870.4C.1	0.200706	0.986169	0.20352
BraA07g035820.4C.1	BraA09g041650.4C.1	0.195993	0.782907	0.25034
BraA01g036220.4C.1	BraA05g031180.4C.1	0.0503328	0.253546	0.198516
BraA03g039040.4C.1	BraA05g031180.4C.1	0.0593555	0.240664	0.246633
BraA02g002490.4C.1	BraA03g045240.4C.1	0.138502	0.745359	0.185819
BraA02g002490.4C.1	BraA10g029930.4C.1	0.0642495	0.251563	0.255401
BraA02g046420.4C.1	BraA06g029540.4C.2	0.0706118	0.317207	0.222605
BraA06g029540.4C.2	BraA10g031280.4C.1	0.142282	1.02099	0.139356
BraA02g045790.4C.1	BraA09g007560.4C.1	0.109039	0.479561	0.227372
BraA04g026270.4C.1	BraA05g011690.4C.1	0.0816798	0.344252	0.237268
BraA01g018220.4C.1	BraA03g055080.4C.4	0.0793908	0.33241	0.238834
BraA02g027790.4C.1	BraA10g000880.4C.1	0.562839	2.27056	0.247885
BraA09g001170.4C.1	BraA10g000880.4C.1	0.707004	1.7383	0.406721
BraA01g042050.4C.1	BraA03g035160.4C.1	0.149613	0.462301	0.323627
BraA01g042050.4C.1	BraA05g038600.4C.2	0.0543341	0.32433	0.167527
BraA04g034530.4C.1	BraA07g026020.4C.1	0.238119	0.907519	0.262384
BraA05g001240.4C.1	BraA07g026020.4C.1	0.21483	1.02103	0.210405
BraA07g026020.4C.1	BraA09g054510.4C.1	0.0716323	0.391085	0.183163
BraA01g042040.4C.1	BraA10g032150.4C.1	0.217367	0.825064	0.263455
BraA03g001740.4C.1	BraA10g032150.4C.1	0.0854588	0.360614	0.236981
BraA01g009680.4C.1	BraA06g044470.4C.1	0.175031	1.27639	0.13713
BraA02g034330.4C.1	BraA06g044470.4C.1	0.0493688	0.257569	0.191672
BraA03g048950.4C.1	BraA06g044470.4C.1	0.161823	1.2371	0.130809
BraA03g006490.4C.1	BraA03g031130.4C.1	0.272562	1.26765	0.215014
BraA03g036340.4C.1	BraA05g036470.4C.1	0.0746946	0.448572	0.166516
BraA03g036340.4C.1	BraA08g000170.4C.1	0.168593	1.2123	0.139069
BraA01g008440.4C.2	BraA03g056490.4C.1	0.0614266	0.250501	0.245215
BraA01g040360.4C.1	BraA03g036290.4C.1	0.0697204	0.316765	0.220101
BraA01g040360.4C.1	BraA05g036540.4C.1	0.0744564	0.353524	0.210612
BraA04g034530.4C.1	BraA09g054510.4C.1	0.203912	0.999668	0.20398
BraA05g001240.4C.1	BraA09g054510.4C.1	0.208769	1.1938	0.174878
BraA02g024310.4C.1	BraA07g041210.4C.1	0.043293	0.305641	0.141646
BraA02g003920.4C.1	BraA10g027250.4C.1	0.334029	0.454088	0.735603
BraA03g030230.4C.1	BraA09g001320.4C.1	0.282195	0.428564	0.658466
BraA01g045110.4C.1	BraA05g043280.4C.1	0.0689697	0.311384	0.221494
BraA02g007710.4C.1	BraA05g043280.4C.1	0.215994	0.994627	0.217161
BraA03g008790.4C.1	BraA05g043280.4C.1	0.214673	0.856159	0.25074
BraA05g043280.4C.1	BraA10g022210.4C.1	0.228694	0.954759	0.23953
BraA03g045240.4C.1	BraA10g029930.4C.1	0.120907	0.737882	0.163857
BraA05g036470.4C.1	BraA08g000170.4C.1	0.157154	1.22963	0.127806
BraA07g012180.4C.1	BraA09g039010.4C.1	0.0453811	0.371523	0.122149
BraA08g026870.4C.1	BraA09g041650.4C.1	0.0818415	0.215227	0.380257
BraA01g009050.4C.1	BraA03g056020.4C.1	0.0588788	0.304668	0.193256
BraA01g009050.4C.1	BraA08g019740.4C.1	0.0896753	0.319136	0.280994
BraA01g009080.4C.1	BraA03g055990.4C.1	0.0481973	0.379581	0.126975
BraA06g018380.4C.2	BraA06g027310.4C.1	0.13489	0.432382	0.31197
BraA06g018380.4C.2	BraA06g034420.4C.1	0.308988	1.22144	0.252971
BraA03g044210.4C.1	BraA09g011220.4C.1	0.0448658	0.311149	0.144194
BraA07g004080.4C.1	BraA09g011220.4C.1	0.0900429	0.383119	0.235026
BraA04g034530.4C.1	BraA05g001240.4C.1	0.0627456	0.247315	0.253707
BraA02g021380.4C.1	BraA07g037730.4C.1	0.0552271	0.271804	0.203187
BraA03g006200.4C.1	BraA10g025310.4C.1	0.0980942	0.196201	0.499968
BraA03g027820.4C.1	BraA09g029360.4C.1	0.0266921	0.349022	0.0764767
BraA02g004760.4C.1	BraA10g025910.4C.1	0.0273867	0.258236	0.106053
BraA03g005810.4C.1	BraA10g025910.4C.1	0.0667959	0.365631	0.182687
BraA03g044210.4C.1	BraA07g004080.4C.1	0.071187	0.30664	0.232151
BraA05g024760.4C.1	BraA09g034980.4C.1	0.0588797	0.341674	0.172327
BraA03g037700.4C.1	BraA06g001800.4C.3	0.193782	1.02529	0.189002
BraA05g033920.4C.1	BraA06g001800.4C.3	0.149638	1.13844	0.131441
BraA09g068940.4C.1	BraA10g000900.4C.1	0.314632	0.796211	0.395161
BraA03g037700.4C.1	BraA05g033920.4C.1	0.062773	0.641843	0.0978012
BraA06g009630.4C.1	BraA08g032020.4C.1	0.0475432	0.316597	0.15017
BraA08g032020.4C.1	BraA09g064040.4C.1	0.0499158	0.304538	0.163907
BraA08g032020.4C.1	BraA09g016260.4C.1	0.116422	0.731844	0.15908
BraA02g004760.4C.1	BraA03g005810.4C.1	0.0577208	0.289364	0.199475
BraA01g045640.4C.1	BraA10g023080.4C.1	0.21976	1.16834	0.188096
BraA03g008200.4C.1	BraA10g023080.4C.1	0.118327	0.359495	0.329147
BraA05g043880.4C.1	BraA10g023080.4C.1	0.248919	1.08894	0.228589
BraA02g009860.4C.1	BraA03g010570.4C.1	0.0992671	0.347684	0.285509
BraA01g038740.4C.1	BraA03g037540.4C.1	0.0820918	0.364939	0.224947
BraA02g014670.4C.1	BraA10g012740.4C.1	0.0500649	0.352739	0.141932
BraA03g035160.4C.1	BraA05g038600.4C.2	0.140582	0.348789	0.403057
BraA02g009920.4C.1	BraA10g019400.4C.1	0.0741504	0.16108	0.460332
BraA03g010630.4C.1	BraA10g019400.4C.1	0.0992938	0.174913	0.567675
BraA06g022360.4C.1	BraA10g019400.4C.1	0.19758	0.907378	0.217748
BraA06g009630.4C.1	BraA09g064040.4C.1	0.0564652	0.355443	0.158859
BraA09g016260.4C.1	BraA09g064040.4C.1	0.128733	0.878684	0.146507
BraA02g046790.4C.1	BraA06g030350.4C.1	0.0465543	0.313301	0.148593
BraA06g030350.4C.1	BraA09g008570.4C.1	0.0438596	0.290807	0.15082
BraA03g036290.4C.1	BraA05g036540.4C.1	0.124498	0.364439	0.341616
BraA01g036220.4C.1	BraA03g039040.4C.1	0.0532324	0.244414	0.217797
BraA02g046790.4C.1	BraA09g008570.4C.1	0.0320714	0.307105	0.104431
BraA01g045640.4C.1	BraA03g008200.4C.1	0.209151	1.086	0.192588
BraA03g008200.4C.1	BraA05g043880.4C.1	0.226789	1.17688	0.192703
BraA01g009680.4C.1	BraA03g048950.4C.1	0.0716704	0.453952	0.157881
BraA02g034330.4C.1	BraA03g048950.4C.1	0.173561	1.04847	0.165537
BraA08g008730.4C.1	BraA09g033630.4C.5	0.0936463	0.341017	0.274609
BraA04g013570.4C.1	BraA06g039080.4C.2	0.184044	0.815836	0.225589
BraA06g039080.4C.2	BraA07g020860.4C.1	0.210498	0.716085	0.293957
BraA02g002910.4C.1	BraA10g031280.4C.1	0.39568	1.24435	0.317981
BraA02g046420.4C.1	BraA10g031280.4C.1	0.120723	0.857925	0.140716
BraA03g003980.4C.1	BraA10g031280.4C.1	0.0418227	0.412849	0.101303
BraA04g019880.4C.1	BraA09g056710.4C.1	0.0332349	0.268388	0.123832
BraA06g042360.4C.1	BraA09g024640.4C.1	0.0549318	0.220128	0.249545
BraA02g009920.4C.1	BraA03g010630.4C.1	0.0719463	0.16849	0.427006
BraA03g010630.4C.1	BraA06g022360.4C.1	0.1964	0.923251	0.212726
BraA03g021960.4C.1	BraA05g001960.4C.1	0.454115	0.783409	0.579665
BraA01g045100.4C.1	BraA05g043270.4C.1	0.0750278	0.284082	0.264106
BraA06g034420.4C.1	BraA09g006360.4C.1	0.133201	0.512641	0.259832
BraA01g042040.4C.1	BraA03g001740.4C.1	0.23952	0.845463	0.2833
BraA01g045110.4C.1	BraA03g008790.4C.1	0.166479	0.789083	0.210978
BraA02g007710.4C.1	BraA03g008790.4C.1	0.0442958	0.267263	0.165738
BraA03g008790.4C.1	BraA10g022210.4C.1	0.0500393	0.241265	0.207404
BraA03g022890.4C.1	BraA04g032390.4C.1	0.0494841	0.336003	0.147273
BraA03g022890.4C.1	BraA05g003580.4C.1	0.0502891	0.323949	0.155238
BraA03g056020.4C.1	BraA08g019740.4C.1	0.0857212	0.323016	0.265378
BraA04g032390.4C.1	BraA05g003580.4C.1	0.067297	0.378811	0.177653
BraA01g045640.4C.1	BraA05g043880.4C.1	0.0611488	0.301006	0.203148
BraA01g038490.4C.1	BraA03g037680.4C.1	0.0763439	0.402271	0.189782
BraA04g013570.4C.1	BraA07g020860.4C.1	0.0855809	0.234971	0.364219
BraA02g026370.4C.1	BraA07g027380.4C.1	0.0393873	0.30547	0.12894
BraA01g045110.4C.1	BraA02g007710.4C.1	0.217148	0.962053	0.225713
BraA01g045110.4C.1	BraA10g022210.4C.1	0.169299	0.755623	0.224052
BraA07g013510.4C.1	BraA08g026480.4C.1	0.15183	0.368514	0.412005
BraA07g013510.4C.1	BraA09g041030.4C.1	0.0970862	0.442071	0.219617
BraA01g009680.4C.1	BraA02g034330.4C.1	0.184547	1.10039	0.167711
BraA06g027310.4C.1	BraA09g006360.4C.1	0.313328	1.41017	0.222192
BraA02g007710.4C.1	BraA10g022210.4C.1	0.0545022	0.244089	0.223288
BraA02g009920.4C.1	BraA06g022360.4C.1	0.189783	0.998272	0.190112
BraA01g002560.4C.1	BraA07g002630.4C.1	0.153019	1.04116	0.14697
BraA06g009630.4C.1	BraA09g016260.4C.1	0.134506	0.977304	0.13763
BraA02g027790.4C.1	BraA09g001170.4C.1	0.25658	0.586352	0.437587
BraA02g002960.4C.1	BraA03g004020.4C.4	0.159019	0.420105	0.378522
BraA03g021970.4C.2	BraA07g023370.4C.1	0.086376	1.27942	0.0675116
BraA04g031020.4C.1	BraA07g023370.4C.1	0.0685772	0.940728	0.072898
BraA04g004180.4C.1	BraA07g023370.4C.1	0.260657	0.593438	0.439232
BraA07g023370.4C.1	BraA09g050190.4C.1	0.188958	0.804843	0.234777
BraA07g023440.4C.1	BraA09g050370.4C.1	0.256952	0.44458	0.577966

## Sheet: Supplementary Table S3
Table S3. Cis-elements within 2-kb upstream of transcription start codon of NAC genes in B. rapa.
Gene	Cis-element	Sequence			Strand	Organism	Function
BraA01g038470.4C.1	MRE	AACCTAA	1749	7	+	Petroselinum crispum	MYB binding site
BraA01g038470.4C.1	MBSI	TTTTTACGGTTA	650	11	-	Petunia hybrida	MYB binding site involved in flavonoid biosynthetic genes regulation
BraA02g002490.4C.1	MRE	AACCTAA	373	7	+	Petroselinum crispum	MYB binding site
BraA02g002920.4C.1	MBS	CAACTG	1556	6	+	Arabidopsis thaliana	involved in drought-inducibility
BraA02g002920.4C.2	MBS	CAACTG	1556	6	+	Arabidopsis thaliana	involved in drought-inducibility
BraA02g045200.4C.1	MBS	CAACTG	419	6	+	Arabidopsis thaliana	involved in drought-inducibility
BraA02g045200.4C.1	MBS	CAACTG	1263	6	+	Arabidopsis thaliana	involved in drought-inducibility
BraA03g031130.4C.1	MBS	CAACTG	961	6	-	Arabidopsis thaliana	involved in drought-inducibility
BraA03g031130.4C.1	MBS	CAACTG	1791	6	-	Arabidopsis thaliana	involved in drought-inducibility
BraA03g036340.4C.1	MBS	CAACTG	737	6	-	Arabidopsis thaliana	involved in drought-inducibility
BraA03g055080.4C.1	MRE	AACCTAA	1868	7	+	Petroselinum crispum	MYB binding site
BraA03g055080.4C.2	MRE	AACCTAA	1555	7	+	Petroselinum crispum	MYB binding site
BraA03g055080.4C.2	MBS	CAACTG	1736	6	-	Arabidopsis thaliana	involved in drought-inducibility
BraA03g055080.4C.4	MRE	AACCTAA	1868	7	+	Petroselinum crispum	MYB binding site
BraA04g004050.4C.1	MBS	CAACTG	1531	6	-	Arabidopsis thaliana	involved in drought-inducibility
BraA04g004050.4C.1	MRE	AACCTAA	1608	7	-	Petroselinum crispum	MYB binding site
BraA05g011690.4C.1	MBS	CAACTG	1897	6	+	Arabidopsis thaliana	involved in drought-inducibility
BraA05g011690.4C.1	MBSI	aaaAaaC(G/C)GTTA	586	10.5	-	Petunia hybrida	MYB binding site involved in flavonoid biosynthetic genes regulation
BraA05g023960.4C.1	MBSI	aaaAaaC(G/C)GTTA	1014	10.5	+	Petunia hybrida	MYB binding site involved in flavonoid biosynthetic genes regulation
BraA05g031180.4C.1	MBS	CAACTG	1225	6	+	Arabidopsis thaliana	involved in drought-inducibility
BraA05g031180.4C.1	MRE	AACCTAA	699	7	-	Petroselinum crispum	MYB binding site
BraA05g031180.4C.1	MRE	AACCTAA	845	7	+	Petroselinum crispum	MYB binding site
BraA05g032160.4C.1	MBS	CAACTG	921	6	+	Arabidopsis thaliana	involved in drought-inducibility
BraA05g032160.4C.1	MRE	AACCTAA	718	7	-	Petroselinum crispum	MYB binding site
BraA06g001790.4C.1	MRE	AACCTAA	1713	7	+	Petroselinum crispum	MYB binding site
BraA06g028110.4C.1	MRE	AACCTAA	464	7	-	Petroselinum crispum	MYB binding site
BraA06g028110.4C.1	MRE	AACCTAA	1526	7	+	Petroselinum crispum	MYB binding site
BraA06g044470.4C.1	MBS	CAACTG	74	6	+	Arabidopsis thaliana	involved in drought-inducibility
BraA06g044470.4C.1	MBS	CAACTG	124	6	+	Arabidopsis thaliana	involved in drought-inducibility
BraA06g044470.4C.1	MBS	CAACTG	1895	6	-	Arabidopsis thaliana	involved in drought-inducibility
BraA07g026020.4C.1	MBS	CAACTG	996	6	-	Arabidopsis thaliana	involved in drought-inducibility
BraA07g026020.4C.1	MRE	AACCTAA	1420	7	+	Petroselinum crispum	MYB binding site
BraA07g035820.4C.1	MRE	AACCTAA	596	7	+	Petroselinum crispum	MYB binding site
BraA07g043640.4C.1	MBS	CAACTG	349	6	-	Arabidopsis thaliana	involved in drought-inducibility
BraA08g009270.4C.1	MBS	CAACTG	1614	6	+	Arabidopsis thaliana	involved in drought-inducibility
BraA10g000890.4C.1	MBS	CAACTG	667	6	+	Arabidopsis thaliana	involved in drought-inducibility
BraA10g000890.4C.1	MBS	CAACTG	1867	6	-	Arabidopsis thaliana	involved in drought-inducibility
BraA10g001000.4C.1	MBS	CAACTG	283	6	+	Arabidopsis thaliana	involved in drought-inducibility
BraA10g019450.4C.1	MBS	CAACTG	536	6	-	Arabidopsis thaliana	involved in drought-inducibility
BraA10g019450.4C.1	MBS	CAACTG	882	6	+	Arabidopsis thaliana	involved in drought-inducibility
BraA10g019450.4C.1	MBS	CAACTG	1931	6	-	Arabidopsis thaliana	involved in drought-inducibility
BraA10g032150.4C.1	MRE	AACCTAA	275	7	+	Petroselinum crispum	MYB binding site
BraA10g032150.4C.1	MRE	AACCTAA	845	7	+	Petroselinum crispum	MYB binding site
BraA10g032150.4C.1	MBS	CAACTG	57	6	+	Arabidopsis thaliana	involved in drought-inducibility
BraA10g032150.4C.1	MBS	CAACTG	1351	6	-	Arabidopsis thaliana	involved in drought-inducibility
BraA01g008440.4C.1	MRE	AACCTAA	1800	7	-	Petroselinum crispum	MYB binding site
BraA01g008440.4C.2	MRE	AACCTAA	1800	7	-	Petroselinum crispum	MYB binding site
BraA01g009050.4C.1	MRE	AACCTAA	794	7	-	Petroselinum crispum	MYB binding site
BraA01g009080.4C.1	MRE	AACCTAA	69	7	+	Petroselinum crispum	MYB binding site
BraA01g046370.4C.1	MRE	AACCTAA	972	7	+	Petroselinum crispum	MYB binding site
BraA01g046370.4C.1	MBS	CAACTG	1854	6	-	Arabidopsis thaliana	involved in drought-inducibility
BraA02g017360.4C.1	MBSI	aaaAaaC(G/C)GTTA	1595	10.5	-	Petunia hybrida	MYB binding site involved in flavonoid biosynthetic genes regulation
BraA02g024880.4C.1	MBS	CAACTG	274	6	-	Arabidopsis thaliana	involved in drought-inducibility
BraA03g006490.4C.1	MBS	CAACTG	277	6	-	Arabidopsis thaliana	involved in drought-inducibility
BraA03g006490.4C.1	MRE	AACCTAA	1508	7	-	Petroselinum crispum	MYB binding site
BraA03g044210.4C.1	MRE	AACCTAA	1977	7	+	Petroselinum crispum	MYB binding site
BraA04g026270.4C.1	MBS	CAACTG	984	6	-	Arabidopsis thaliana	involved in drought-inducibility
BraA04g034530.4C.1	MBS	CAACTG	1787	6	+	Arabidopsis thaliana	involved in drought-inducibility
BraA05g001920.4C.1	MRE	AACCTAA	1985	7	+	Petroselinum crispum	MYB binding site
BraA05g001920.4C.1	MBS	CAACTG	1016	6	+	Arabidopsis thaliana	involved in drought-inducibility
BraA05g016200.4C.1	MBS	CAACTG	479	6	+	Arabidopsis thaliana	involved in drought-inducibility
BraA05g016200.4C.1	MBS	CAACTG	1921	6	-	Arabidopsis thaliana	involved in drought-inducibility
BraA05g024520.4C.1	MBSI	TTTTTACGGTTA	168	11	-	Petunia hybrida	MYB binding site involved in flavonoid biosynthetic genes regulation
BraA05g024520.4C.1	MBS	CAACTG	1740	6	-	Arabidopsis thaliana	involved in drought-inducibility
BraA05g024520.4C.2	MBS	CAACTG	1888	6	-	Arabidopsis thaliana	involved in drought-inducibility
BraA05g024520.4C.2	MBSI	TTTTTACGGTTA	316	11	-	Petunia hybrida	MYB binding site involved in flavonoid biosynthetic genes regulation
BraA05g024760.4C.1	MBS	CAACTG	275	6	-	Arabidopsis thaliana	involved in drought-inducibility
BraA05g036470.4C.1	MBS	CAACTG	341	6	+	Arabidopsis thaliana	involved in drought-inducibility
BraA05g043280.4C.1	MRE	AACCTAA	1535	7	-	Petroselinum crispum	MYB binding site
BraA06g018380.4C.1	MBS	CAACTG	1114	6	-	Arabidopsis thaliana	involved in drought-inducibility
BraA06g018380.4C.1	MBS	CAACTG	1896	6	+	Arabidopsis thaliana	involved in drought-inducibility
BraA06g018380.4C.2	MBS	CAACTG	1114	6	-	Arabidopsis thaliana	involved in drought-inducibility
BraA06g018380.4C.2	MBS	CAACTG	1896	6	+	Arabidopsis thaliana	involved in drought-inducibility
BraA07g020950.4C.1	MBS	CAACTG	802	6	+	Arabidopsis thaliana	involved in drought-inducibility
BraA07g020950.4C.1	MRE	AACCTAA	59	7	+	Petroselinum crispum	MYB binding site
BraA07g020950.4C.1	MRE	AACCTAA	236	7	-	Petroselinum crispum	MYB binding site
BraA07g020950.4C.1	MRE	AACCTAA	1103	7	-	Petroselinum crispum	MYB binding site
BraA07g020950.4C.1	MRE	AACCTAA	1292	7	+	Petroselinum crispum	MYB binding site
BraA08g026870.4C.1	MBS	CAACTG	1278	6	-	Arabidopsis thaliana	involved in drought-inducibility
BraA09g001420.4C.1	MBS	CAACTG	423	6	-	Arabidopsis thaliana	involved in drought-inducibility
BraA09g011220.4C.1	MBSI	aaaAaaC(G/C)GTTA	86	10.5	+	Petunia hybrida	MYB binding site involved in flavonoid biosynthetic genes regulation
BraA09g011220.4C.1	MBS	CAACTG	1126	6	-	Arabidopsis thaliana	involved in drought-inducibility
BraA09g017240.4C.1	MRE	AACCTAA	1871	7	+	Petroselinum crispum	MYB binding site
BraA09g039010.4C.1	MRE	AACCTAA	1959	7	-	Petroselinum crispum	MYB binding site
BraA09g039010.4C.1	MBSI	TTTTTACGGTTA	105	11	-	Petunia hybrida	MYB binding site involved in flavonoid biosynthetic genes regulation
BraA09g039010.4C.1	MBS	CAACTG	1671	6	+	Arabidopsis thaliana	involved in drought-inducibility
BraA09g054510.4C.1	MBS	CAACTG	300	6	-	Arabidopsis thaliana	involved in drought-inducibility
BraA09g054510.4C.1	MBS	CAACTG	854	6	-	Arabidopsis thaliana	involved in drought-inducibility
BraA10g000950.4C.1	MRE	AACCTAA	776	7	+	Petroselinum crispum	MYB binding site
BraA10g025910.4C.1	MRE	AACCTAA	1628	7	-	Petroselinum crispum	MYB binding site
BraA10g025910.4C.2	MRE	AACCTAA	1589	7	-	Petroselinum crispum	MYB binding site
BraA10g025910.4C.3	MRE	AACCTAA	1456	7	-	Petroselinum crispum	MYB binding site
BraA10g025910.4C.4	MRE	AACCTAA	1289	7	-	Petroselinum crispum	MYB binding site
BraA10g025910.4C.4	MRE	AACCTAA	1994	7	-	Petroselinum crispum	MYB binding site
BraA10g025910.4C.5	MRE	AACCTAA	1589	7	-	Petroselinum crispum	MYB binding site
BraA10g027250.4C.1	MBS	CAACTG	184	6	+	Arabidopsis thaliana	involved in drought-inducibility
BraA10g027250.4C.1	MBS	CAACTG	412	6	+	Arabidopsis thaliana	involved in drought-inducibility
BraA10g027250.4C.1	MBS	CAACTG	865	6	-	Arabidopsis thaliana	involved in drought-inducibility
BraA01g038740.4C.1	MBS	CAACTG	1251	6	+	Arabidopsis thaliana	involved in drought-inducibility
BraA01g038740.4C.1	MBS	CAACTG	1900	6	-	Arabidopsis thaliana	involved in drought-inducibility
BraA01g038740.4C.1	MRE	AACCTAA	105	7	+	Petroselinum crispum	MYB binding site
BraA02g004760.4C.1	MBS	CAACTG	1427	6	-	Arabidopsis thaliana	involved in drought-inducibility
BraA02g004760.4C.1	MBS	CAACTG	1734	6	-	Arabidopsis thaliana	involved in drought-inducibility
BraA02g004760.4C.1	MRE	AACCTAA	1247	7	+	Petroselinum crispum	MYB binding site
BraA02g046790.4C.1	MBS	CAACTG	427	6	+	Arabidopsis thaliana	involved in drought-inducibility
BraA03g010630.4C.1	MRE	AACCTAA	705	7	+	Petroselinum crispum	MYB binding site
BraA03g030230.4C.1	MRE	AACCTAA	189	7	+	Petroselinum crispum	MYB binding site
BraA03g030230.4C.1	MRE	AACCTAA	1435	7	-	Petroselinum crispum	MYB binding site
BraA03g035160.4C.1	MBS	CAACTG	1914	6	-	Arabidopsis thaliana	involved in drought-inducibility
BraA03g035160.4C.1	MBS	CAACTG	1995	6	-	Arabidopsis thaliana	involved in drought-inducibility
BraA03g039040.4C.1	MRE	AACCTAA	804	7	-	Petroselinum crispum	MYB binding site
BraA05g001960.4C.1	MBS	CAACTG	660	6	+	Arabidopsis thaliana	involved in drought-inducibility
BraA05g001960.4C.1	MRE	AACCTAA	1979	7	+	Petroselinum crispum	MYB binding site
BraA05g036540.4C.1	MRE	AACCTAA	614	7	-	Petroselinum crispum	MYB binding site
BraA05g036540.4C.1	MRE	AACCTAA	829	7	+	Petroselinum crispum	MYB binding site
BraA05g036540.4C.1	MRE	AACCTAA	856	7	+	Petroselinum crispum	MYB binding site
BraA05g036540.4C.1	MRE	AACCTAA	956	7	+	Petroselinum crispum	MYB binding site
BraA05g036540.4C.1	MRE	AACCTAA	1010	7	+	Petroselinum crispum	MYB binding site
BraA05g036540.4C.1	MRE	AACCTAA	1050	7	+	Petroselinum crispum	MYB binding site
BraA05g036540.4C.1	MRE	AACCTAA	1097	7	+	Petroselinum crispum	MYB binding site
BraA05g036540.4C.1	MRE	AACCTAA	1521	7	-	Petroselinum crispum	MYB binding site
BraA05g036540.4C.1	MRE	AACCTAA	1616	7	-	Petroselinum crispum	MYB binding site
BraA05g036540.4C.1	MRE	AACCTAA	1667	7	-	Petroselinum crispum	MYB binding site
BraA05g036540.4C.1	MRE	AACCTAA	1719	7	-	Petroselinum crispum	MYB binding site
BraA05g036540.4C.1	MRE	AACCTAA	1899	7	+	Petroselinum crispum	MYB binding site
BraA06g029910.4C.1	MBS	CAACTG	1366	6	-	Arabidopsis thaliana	involved in drought-inducibility
BraA06g030350.4C.1	MBS	CAACTG	428	6	+	Arabidopsis thaliana	involved in drought-inducibility
BraA06g042360.4C.1	MBSI	aaaAaaC(G/C)GTTA	1993	10.5	-	Petunia hybrida	MYB binding site involved in flavonoid biosynthetic genes regulation
BraA06g042360.4C.1	MRE	AACCTAA	647	7	-	Petroselinum crispum	MYB binding site
BraA06g042360.4C.1	MRE	AACCTAA	871	7	+	Petroselinum crispum	MYB binding site
BraA07g004080.4C.1	MBS	CAACTG	309	6	+	Arabidopsis thaliana	involved in drought-inducibility
BraA07g004080.4C.2	MBS	CAACTG	207	6	+	Arabidopsis thaliana	involved in drought-inducibility
BraA08g008730.4C.1	MBS	CAACTG	574	6	-	Arabidopsis thaliana	involved in drought-inducibility
BraA08g008730.4C.2	MBS	CAACTG	574	6	-	Arabidopsis thaliana	involved in drought-inducibility
BraA09g024640.4C.1	MBS	CAACTG	726	6	-	Arabidopsis thaliana	involved in drought-inducibility
BraA09g024640.4C.2	MBS	CAACTG	726	6	-	Arabidopsis thaliana	involved in drought-inducibility
BraA09g041650.4C.1	MBS	CAACTG	762	6	+	Arabidopsis thaliana	involved in drought-inducibility
BraA09g041650.4C.1	MBS	CAACTG	772	6	+	Arabidopsis thaliana	involved in drought-inducibility
BraA09g056710.4C.1	MRE	AACCTAA	916	7	+	Petroselinum crispum	MYB binding site
BraA09g064040.4C.1	MBS	CAACTG	290	6	-	Arabidopsis thaliana	involved in drought-inducibility
BraA09g068940.4C.1	MBSI	TTTTTACGGTTA	912	11	-	Petunia hybrida	MYB binding site involved in flavonoid biosynthetic genes regulation
BraA10g000970.4C.1	MBS	CAACTG	914	6	-	Arabidopsis thaliana	involved in drought-inducibility
BraA10g000980.4C.1	MBS	CAACTG	892	6	+	Arabidopsis thaliana	involved in drought-inducibility
BraA10g009480.4C.1	MBSI	TTTTTACGGTTA	705	11	-	Petunia hybrida	MYB binding site involved in flavonoid biosynthetic genes regulation
BraA10g012740.4C.1	MRE	AACCTAA	916	7	+	Petroselinum crispum	MYB binding site
BraA10g015190.4C.1	MRE	AACCTAA	486	7	+	Petroselinum crispum	MYB binding site
BraA10g015190.4C.2	MRE	AACCTAA	486	7	+	Petroselinum crispum	MYB binding site
BraA10g017260.4C.1	MBS	CAACTG	1855	6	+	Arabidopsis thaliana	involved in drought-inducibility
BraA10g017260.4C.1	MRE	AACCTAA	247	7	+	Petroselinum crispum	MYB binding site
BraA10g017260.4C.1	MBSI	aaaAaaC(G/C)GTTA	1415	10.5	-	Petunia hybrida	MYB binding site involved in flavonoid biosynthetic genes regulation
BraA10g031280.4C.1	MRE	AACCTAA	1413	7	+	Petroselinum crispum	MYB binding site
BraA01g002560.4C.1	MRE	AACCTAA	1650	7	+	Petroselinum crispum	MYB binding site
BraA01g009680.4C.1	MRE	AACCTAA	296	7	-	Petroselinum crispum	MYB binding site
BraA02g009860.4C.1	MBS	CAACTG	562	6	+	Arabidopsis thaliana	involved in drought-inducibility
BraA02g009920.4C.1	MBS	CAACTG	470	6	+	Arabidopsis thaliana	involved in drought-inducibility
BraA02g009920.4C.1	MBS	CAACTG	1430	6	+	Arabidopsis thaliana	involved in drought-inducibility
BraA02g014670.4C.1	MBS	CAACTG	756	6	+	Arabidopsis thaliana	involved in drought-inducibility
BraA02g046420.4C.1	MRE	AACCTAA	965	7	-	Petroselinum crispum	MYB binding site
BraA02g046420.4C.2	MRE	AACCTAA	965	7	-	Petroselinum crispum	MYB binding site
BraA02g046420.4C.3	MRE	AACCTAA	965	7	-	Petroselinum crispum	MYB binding site
BraA03g001740.4C.1	MBSI	aaaAaaC(G/C)GTTA	1267	10.5	-	Petunia hybrida	MYB binding site involved in flavonoid biosynthetic genes regulation
BraA03g004020.4C.1	MBS	CAACTG	68	6	+	Arabidopsis thaliana	involved in drought-inducibility
BraA03g004020.4C.3	MBS	CAACTG	68	6	+	Arabidopsis thaliana	involved in drought-inducibility
BraA03g004020.4C.4	MBS	CAACTG	68	6	+	Arabidopsis thaliana	involved in drought-inducibility
BraA03g056020.4C.1	MBS	CAACTG	1137	6	-	Arabidopsis thaliana	involved in drought-inducibility
BraA04g019880.4C.1	MBS	CAACTG	1363	6	-	Arabidopsis thaliana	involved in drought-inducibility
BraA04g019880.4C.1	MRE	AACCTAA	1934	7	+	Petroselinum crispum	MYB binding site
BraA04g032390.4C.1	MBS	CAACTG	1897	6	-	Arabidopsis thaliana	involved in drought-inducibility
BraA05g033920.4C.2	MRE	AACCTAA	614	7	+	Petroselinum crispum	MYB binding site
BraA06g009630.4C.1	MRE	AACCTAA	1323	7	-	Petroselinum crispum	MYB binding site
BraA06g027310.4C.1	MRE	AACCTAA	1954	7	-	Petroselinum crispum	MYB binding site
BraA06g027310.4C.1	MBSI	aaaAaaC(G/C)GTTA	235	10.5	+	Petunia hybrida	MYB binding site involved in flavonoid biosynthetic genes regulation
BraA07g002630.4C.1	MBSI	aaaAaaC(G/C)GTTA	1659	11	+	Petunia hybrida	MYB binding site involved in flavonoid biosynthetic genes regulation
BraA07g002630.4C.1	MRE	AACCTAA	1180	7	-	Petroselinum crispum	MYB binding site
BraA07g002630.4C.1	MRE	AACCTAA	1350	7	+	Petroselinum crispum	MYB binding site
BraA07g015150.4C.1	MBSI	aaaAaaC(G/C)GTTA	1732	10.5	+	Petunia hybrida	MYB binding site involved in flavonoid biosynthetic genes regulation
BraA07g015150.4C.1	MBS	CAACTG	770	6	+	Arabidopsis thaliana	involved in drought-inducibility
BraA07g015150.4C.2	MBS	CAACTG	770	6	+	Arabidopsis thaliana	involved in drought-inducibility
BraA07g015150.4C.2	MBSI	aaaAaaC(G/C)GTTA	1732	10.5	+	Petunia hybrida	MYB binding site involved in flavonoid biosynthetic genes regulation
BraA07g015150.4C.3	MBS	CAACTG	363	6	+	Arabidopsis thaliana	involved in drought-inducibility
BraA07g015150.4C.3	MBSI	aaaAaaC(G/C)GTTA	1325	10.5	+	Petunia hybrida	MYB binding site involved in flavonoid biosynthetic genes regulation
BraA07g015150.4C.3	MRE	AACCTAA	1670	7	-	Petroselinum crispum	MYB binding site
BraA07g018960.4C.1	MBS	CAACTG	392	6	+	Arabidopsis thaliana	involved in drought-inducibility
BraA07g024400.4C.1	MRE	AACCTAA	1442	7	-	Petroselinum crispum	MYB binding site
BraA07g024400.4C.1	MBS	CAACTG	105	6	-	Arabidopsis thaliana	involved in drought-inducibility
BraA07g024400.4C.1	MBS	CAACTG	595	6	-	Arabidopsis thaliana	involved in drought-inducibility
BraA07g024400.4C.1	MBS	CAACTG	839	6	+	Arabidopsis thaliana	involved in drought-inducibility
BraA08g000170.4C.1	MRE	AACCTAA	1959	7	+	Petroselinum crispum	MYB binding site
BraA08g000170.4C.1	MBSI	aaaAaaC(G/C)GTTA	1323	10.5	-	Petunia hybrida	MYB binding site involved in flavonoid biosynthetic genes regulation
BraA09g001170.4C.1	MRE	AACCTAA	772	7	+	Petroselinum crispum	MYB binding site
BraA09g001180.4C.6	MRE	AACCTAA	213	7	-	Petroselinum crispum	MYB binding site
BraA09g001180.4C.6	MRE	AACCTAA	218	7	-	Petroselinum crispum	MYB binding site
BraA09g001180.4C.8	MRE	AACCTAA	213	7	-	Petroselinum crispum	MYB binding site
BraA09g001180.4C.8	MRE	AACCTAA	218	7	-	Petroselinum crispum	MYB binding site
BraA09g006360.4C.1	MBS	CAACTG	393	6	-	Arabidopsis thaliana	involved in drought-inducibility
BraA09g016260.4C.1	MRE	AACCTAA	1312	7	+	Petroselinum crispum	MYB binding site
BraA09g016260.4C.1	MRE	AACCTAA	1735	7	+	Petroselinum crispum	MYB binding site
BraA09g029360.4C.1	MRE	AACCTAA	93	7	-	Petroselinum crispum	MYB binding site
BraA09g033630.4C.1	MBSI	aaaAaaC(G/C)GTTA	402	10.5	+	Petunia hybrida	MYB binding site involved in flavonoid biosynthetic genes regulation
BraA09g033630.4C.1	MBS	CAACTG	624	6	-	Arabidopsis thaliana	involved in drought-inducibility
BraA09g033630.4C.2	MBSI	aaaAaaC(G/C)GTTA	402	10.5	+	Petunia hybrida	MYB binding site involved in flavonoid biosynthetic genes regulation
BraA09g033630.4C.2	MBS	CAACTG	624	6	-	Arabidopsis thaliana	involved in drought-inducibility
BraA09g033630.4C.3	MBSI	aaaAaaC(G/C)GTTA	402	10.5	+	Petunia hybrida	MYB binding site involved in flavonoid biosynthetic genes regulation
BraA09g033630.4C.3	MBS	CAACTG	624	6	-	Arabidopsis thaliana	involved in drought-inducibility
BraA09g033630.4C.4	MBSI	aaaAaaC(G/C)GTTA	260	10.5	+	Petunia hybrida	MYB binding site involved in flavonoid biosynthetic genes regulation
BraA09g033630.4C.4	MBS	CAACTG	482	6	-	Arabidopsis thaliana	involved in drought-inducibility
BraA09g033630.4C.5	MBSI	aaaAaaC(G/C)GTTA	402	10.5	+	Petunia hybrida	MYB binding site involved in flavonoid biosynthetic genes regulation
BraA09g033630.4C.5	MBS	CAACTG	624	6	-	Arabidopsis thaliana	involved in drought-inducibility
BraA10g000900.4C.1	MBS	CAACTG	579	6	-	Arabidopsis thaliana	involved in drought-inducibility
BraA10g022210.4C.1	MRE	AACCTAA	840	7	-	Petroselinum crispum	MYB binding site
BraA10g022210.4C.1	MBS	CAACTG	485	6	-	Arabidopsis thaliana	involved in drought-inducibility
BraA01g002560.4C.1	MRE	AACCTAA	1650	7	+	Petroselinum crispum	MYB binding site
BraA01g009680.4C.1	MRE	AACCTAA	296	7	-	Petroselinum crispum	MYB binding site
BraA02g009860.4C.1	MBS	CAACTG	562	6	+	Arabidopsis thaliana	involved in drought-inducibility
BraA02g009920.4C.1	MBS	CAACTG	470	6	+	Arabidopsis thaliana	involved in drought-inducibility
BraA02g009920.4C.1	MBS	CAACTG	1430	6	+	Arabidopsis thaliana	involved in drought-inducibility
BraA02g014670.4C.1	MBS	CAACTG	756	6	+	Arabidopsis thaliana	involved in drought-inducibility
BraA02g046420.4C.1	MRE	AACCTAA	965	7	-	Petroselinum crispum	MYB binding site
BraA02g046420.4C.2	MRE	AACCTAA	965	7	-	Petroselinum crispum	MYB binding site
BraA02g046420.4C.3	MRE	AACCTAA	965	7	-	Petroselinum crispum	MYB binding site
BraA03g001740.4C.1	MBSI	aaaAaaC(G/C)GTTA	1267	10.5	-	Petunia hybrida	MYB binding site involved in flavonoid biosynthetic genes regulation
BraA03g004020.4C.1	MBS	CAACTG	68	6	+	Arabidopsis thaliana	involved in drought-inducibility
BraA03g004020.4C.3	MBS	CAACTG	68	6	+	Arabidopsis thaliana	involved in drought-inducibility
BraA03g004020.4C.4	MBS	CAACTG	68	6	+	Arabidopsis thaliana	involved in drought-inducibility
BraA03g056020.4C.1	MBS	CAACTG	1137	6	-	Arabidopsis thaliana	involved in drought-inducibility
BraA04g019880.4C.1	MRE	AACCTAA	1934	7	+	Petroselinum crispum	MYB binding site
BraA04g019880.4C.1	MBS	CAACTG	1363	6	-	Arabidopsis thaliana	involved in drought-inducibility
BraA04g032390.4C.1	MBS	CAACTG	1897	6	-	Arabidopsis thaliana	involved in drought-inducibility
BraA05g033920.4C.2	MRE	AACCTAA	614	7	+	Petroselinum crispum	MYB binding site
BraA06g009630.4C.1	MRE	AACCTAA	1323	7	-	Petroselinum crispum	MYB binding site
BraA06g027310.4C.1	MRE	AACCTAA	1954	7	-	Petroselinum crispum	MYB binding site
BraA06g027310.4C.1	MBSI	aaaAaaC(G/C)GTTA	235	10.5	+	Petunia hybrida	MYB binding site involved in flavonoid biosynthetic genes regulation
BraA07g002630.4C.1	MBSI	aaaAaaC(G/C)GTTA	1659	11	+	Petunia hybrida	MYB binding site involved in flavonoid biosynthetic genes regulation
BraA07g002630.4C.1	MRE	AACCTAA	1180	7	-	Petroselinum crispum	MYB binding site
BraA07g002630.4C.1	MRE	AACCTAA	1350	7	+	Petroselinum crispum	MYB binding site
BraA07g015150.4C.1	MBSI	aaaAaaC(G/C)GTTA	1732	10.5	+	Petunia hybrida	MYB binding site involved in flavonoid biosynthetic genes regulation
BraA07g015150.4C.1	MBS	CAACTG	770	6	+	Arabidopsis thaliana	involved in drought-inducibility
BraA07g015150.4C.2	MBS	CAACTG	770	6	+	Arabidopsis thaliana	involved in drought-inducibility
BraA07g015150.4C.2	MBSI	aaaAaaC(G/C)GTTA	1732	10.5	+	Petunia hybrida	MYB binding site involved in flavonoid biosynthetic genes regulation
BraA07g015150.4C.3	MBSI	aaaAaaC(G/C)GTTA	1325	10.5	+	Petunia hybrida	MYB binding site involved in flavonoid biosynthetic genes regulation
BraA07g015150.4C.3	MRE	AACCTAA	1670	7	-	Petroselinum crispum	MYB binding site
BraA07g015150.4C.3	MBS	CAACTG	363	6	+	Arabidopsis thaliana	involved in drought-inducibility
BraA07g018960.4C.1	MBS	CAACTG	392	6	+	Arabidopsis thaliana	involved in drought-inducibility
BraA07g024400.4C.1	MBS	CAACTG	105	6	-	Arabidopsis thaliana	involved in drought-inducibility
BraA07g024400.4C.1	MBS	CAACTG	595	6	-	Arabidopsis thaliana	involved in drought-inducibility
BraA07g024400.4C.1	MBS	CAACTG	839	6	+	Arabidopsis thaliana	involved in drought-inducibility
BraA07g024400.4C.1	MRE	AACCTAA	1442	7	-	Petroselinum crispum	MYB binding site
BraA08g000170.4C.1	MRE	AACCTAA	1959	7	+	Petroselinum crispum	MYB binding site
BraA08g000170.4C.1	MBSI	aaaAaaC(G/C)GTTA	1323	10.5	-	Petunia hybrida	MYB binding site involved in flavonoid biosynthetic genes regulation
BraA09g001170.4C.1	MRE	AACCTAA	772	7	+	Petroselinum crispum	MYB binding site
BraA09g001180.4C.6	MRE	AACCTAA	213	7	-	Petroselinum crispum	MYB binding site
BraA09g001180.4C.6	MRE	AACCTAA	218	7	-	Petroselinum crispum	MYB binding site
BraA09g001180.4C.8	MRE	AACCTAA	213	7	-	Petroselinum crispum	MYB binding site
BraA09g001180.4C.8	MRE	AACCTAA	218	7	-	Petroselinum crispum	MYB binding site
BraA09g006360.4C.1	MBS	CAACTG	393	6	-	Arabidopsis thaliana	involved in drought-inducibility
BraA09g016260.4C.1	MRE	AACCTAA	1312	7	+	Petroselinum crispum	MYB binding site
BraA09g016260.4C.1	MRE	AACCTAA	1735	7	+	Petroselinum crispum	MYB binding site
BraA09g029360.4C.1	MRE	AACCTAA	93	7	-	Petroselinum crispum	MYB binding site
BraA09g033630.4C.1	MBS	CAACTG	624	6	-	Arabidopsis thaliana	involved in drought-inducibility
BraA09g033630.4C.1	MBSI	aaaAaaC(G/C)GTTA	402	10.5	+	Petunia hybrida	MYB binding site involved in flavonoid biosynthetic genes regulation
BraA09g033630.4C.2	MBS	CAACTG	624	6	-	Arabidopsis thaliana	involved in drought-inducibility
BraA09g033630.4C.2	MBSI	aaaAaaC(G/C)GTTA	402	10.5	+	Petunia hybrida	MYB binding site involved in flavonoid biosynthetic genes regulation
BraA09g033630.4C.3	MBSI	aaaAaaC(G/C)GTTA	402	10.5	+	Petunia hybrida	MYB binding site involved in flavonoid biosynthetic genes regulation
BraA09g033630.4C.3	MBS	CAACTG	624	6	-	Arabidopsis thaliana	involved in drought-inducibility
BraA09g033630.4C.4	MBS	CAACTG	482	6	-	Arabidopsis thaliana	involved in drought-inducibility
BraA09g033630.4C.4	MBSI	aaaAaaC(G/C)GTTA	260	10.5	+	Petunia hybrida	MYB binding site involved in flavonoid biosynthetic genes regulation
BraA09g033630.4C.5	MBSI	aaaAaaC(G/C)GTTA	402	10.5	+	Petunia hybrida	MYB binding site involved in flavonoid biosynthetic genes regulation
BraA09g033630.4C.5	MBS	CAACTG	624	6	-	Arabidopsis thaliana	involved in drought-inducibility
BraA10g000900.4C.1	MBS	CAACTG	579	6	-	Arabidopsis thaliana	involved in drought-inducibility
BraA10g022210.4C.1	MRE	AACCTAA	840	7	-	Petroselinum crispum	MYB binding site
BraA10g022210.4C.1	MBS	CAACTG	485	6	-	Arabidopsis thaliana	involved in drought-inducibility
BraA01g029340.4C.1	MBS	CAACTG	386	6	+	Arabidopsis thaliana	involved in drought-inducibility
BraA01g029340.4C.1	MBS	CAACTG	1179	6	+	Arabidopsis thaliana	involved in drought-inducibility
BraA02g007710.4C.1	MRE	AACCTAA	1587	7	+	Petroselinum crispum	MYB binding site
BraA02g007710.4C.1	MBS	CAACTG	157	6	+	Arabidopsis thaliana	involved in drought-inducibility
BraA02g011350.4C.1	MRE	AACCTAA	730	7	-	Petroselinum crispum	MYB binding site
BraA02g011500.4C.1	MBS	CAACTG	953	6	-	Arabidopsis thaliana	involved in drought-inducibility
BraA02g011500.4C.1	MRE	AACCTAA	1611	7	+	Petroselinum crispum	MYB binding site
BraA03g056490.4C.1	MRE	AACCTAA	1338	7	-	Petroselinum crispum	MYB binding site
BraA05g016190.4C.1	MBS	CAACTG	1191	6	+	Arabidopsis thaliana	involved in drought-inducibility
BraA05g016190.4C.1	MBS	CAACTG	1300	6	-	Arabidopsis thaliana	involved in drought-inducibility
BraA05g016190.4C.1	MBSI	aaaAaaC(G/C)GTTA	983	10.5	+	Petunia hybrida	MYB binding site involved in flavonoid biosynthetic genes regulation
BraA05g016300.4C.1	MBS	CAACTG	1921	6	-	Arabidopsis thaliana	involved in drought-inducibility
BraA05g016310.4C.1	MBS	CAACTG	1221	6	+	Arabidopsis thaliana	involved in drought-inducibility
BraA06g015060.4C.1	MBS	CAACTG	996	6	-	Arabidopsis thaliana	involved in drought-inducibility
BraA06g015060.4C.1	MRE	AACCTAA	1032	7	-	Petroselinum crispum	MYB binding site
BraA06g025350.4C.1	MRE	AACCTAA	299	7	-	Petroselinum crispum	MYB binding site
BraA06g025350.4C.1	MRE	AACCTAA	741	7	-	Petroselinum crispum	MYB binding site
BraA07g027380.4C.1	MBS	CAACTG	259	6	+	Arabidopsis thaliana	involved in drought-inducibility
BraA07g027380.4C.1	MBS	CAACTG	457	6	+	Arabidopsis thaliana	involved in drought-inducibility
BraA07g027380.4C.1	MBS	CAACTG	976	6	+	Arabidopsis thaliana	involved in drought-inducibility
BraA07g029250.4C.1	MBS	CAACTG	120	6	-	Arabidopsis thaliana	involved in drought-inducibility
BraA07g029250.4C.1	MBS	CAACTG	1981	6	+	Arabidopsis thaliana	involved in drought-inducibility
BraA09g001180.4C.1	MRE	AACCTAA	213	7	-	Petroselinum crispum	MYB binding site
BraA09g001180.4C.1	MRE	AACCTAA	218	7	-	Petroselinum crispum	MYB binding site
BraA09g001180.4C.2	MRE	AACCTAA	213	7	-	Petroselinum crispum	MYB binding site
BraA09g001180.4C.2	MRE	AACCTAA	218	7	-	Petroselinum crispum	MYB binding site
BraA09g001180.4C.3	MRE	AACCTAA	213	7	-	Petroselinum crispum	MYB binding site
BraA09g001180.4C.3	MRE	AACCTAA	218	7	-	Petroselinum crispum	MYB binding site
BraA09g001180.4C.4	MRE	AACCTAA	297	7	-	Petroselinum crispum	MYB binding site
BraA09g001180.4C.4	MRE	AACCTAA	302	7	-	Petroselinum crispum	MYB binding site
BraA09g001410.4C.1	MBSI	aaaAaaC(G/C)GTTA	1633	10.5	+	Petunia hybrida	MYB binding site involved in flavonoid biosynthetic genes regulation
BraA09g001410.4C.1	MBS	CAACTG	607	6	-	Arabidopsis thaliana	involved in drought-inducibility
BraA09g026010.4C.1	MBS	CAACTG	119	6	-	Arabidopsis thaliana	involved in drought-inducibility
BraA09g050370.4C.1	MBS	CAACTG	1945	6	+	Arabidopsis thaliana	involved in drought-inducibility
BraA09g050370.4C.1	MRE	AACCTAA	1595	7	-	Petroselinum crispum	MYB binding site
BraA10g000290.4C.1	MRE	AACCTAA	1192	7	-	Petroselinum crispum	MYB binding site
BraA10g000290.4C.1	MBSI	aaaAaaC(G/C)GTTA	360	10.5	+	Petunia hybrida	MYB binding site involved in flavonoid biosynthetic genes regulation
BraA10g000290.4C.1	MBSI	aaaAaaC(G/C)GTTA	663	10.5	-	Petunia hybrida	MYB binding site involved in flavonoid biosynthetic genes regulation
BraA10g000290.4C.2	MBSI	aaaAaaC(G/C)GTTA	354	10.5	+	Petunia hybrida	MYB binding site involved in flavonoid biosynthetic genes regulation
BraA10g000290.4C.2	MBSI	aaaAaaC(G/C)GTTA	657	10.5	-	Petunia hybrida	MYB binding site involved in flavonoid biosynthetic genes regulation
BraA10g000290.4C.2	MRE	AACCTAA	1186	7	-	Petroselinum crispum	MYB binding site
BraA10g000290.4C.3	MBSI	aaaAaaC(G/C)GTTA	360	10.5	+	Petunia hybrida	MYB binding site involved in flavonoid biosynthetic genes regulation
BraA10g000290.4C.3	MBSI	aaaAaaC(G/C)GTTA	663	10.5	-	Petunia hybrida	MYB binding site involved in flavonoid biosynthetic genes regulation
BraA10g000290.4C.3	MRE	AACCTAA	1192	7	-	Petroselinum crispum	MYB binding site
BraA10g000290.4C.5	MRE	AACCTAA	981	7	-	Petroselinum crispum	MYB binding site
BraA10g000290.4C.5	MBSI	aaaAaaC(G/C)GTTA	149	10.5	+	Petunia hybrida	MYB binding site involved in flavonoid biosynthetic genes regulation
BraA10g000290.4C.5	MBSI	aaaAaaC(G/C)GTTA	452	10.5	-	Petunia hybrida	MYB binding site involved in flavonoid biosynthetic genes regulation
BraA10g002010.4C.1	MBS	CAACTG	1273	6	+	Arabidopsis thaliana	involved in drought-inducibility
BraA10g002040.4C.1	MBS	CAACTG	1273	6	+	Arabidopsis thaliana	involved in drought-inducibility
BraA10g002040.4C.1	MRE	AACCTAA	399	7	+	Petroselinum crispum	MYB binding site
BraA10g002040.4C.1	MRE	AACCTAA	1002	7	+	Petroselinum crispum	MYB binding site
BraA10g014570.4C.1	MBS	CAACTG	1596	6	-	Arabidopsis thaliana	involved in drought-inducibility
BraA10g014680.4C.1	MBS	CAACTG	1402	6	+	Arabidopsis thaliana	involved in drought-inducibility
BraA10g017250.4C.1	MBSI	aaaAaaC(G/C)GTTA	1556	10.5	-	Petunia hybrida	MYB binding site involved in flavonoid biosynthetic genes regulation
BraA10g017250.4C.1	MBSI	aaaAaaC(G/C)GTTA	1604	10.5	-	Petunia hybrida	MYB binding site involved in flavonoid biosynthetic genes regulation
BraA10g017250.4C.1	MBS	CAACTG	587	6	-	Arabidopsis thaliana	involved in drought-inducibility
BraA10g017250.4C.1	MRE	AACCTAA	1503	7	+	Petroselinum crispum	MYB binding site
BraA01g042050.4C.1	TGA-element	AACGAC	1091	6	+	Brassica oleracea	auxin-responsive element
BraA01g042060.4C.1	TGA-element	AACGAC	1263	6	+	Brassica oleracea	auxin-responsive element
BraA02g001390.4C.1	TGA-element	AACGAC	491	6	+	Brassica oleracea	auxin-responsive element
BraA02g001390.4C.3	TGA-element	AACGAC	491	6	+	Brassica oleracea	auxin-responsive element
BraA02g001390.4C.4	TGA-element	AACGAC	491	6	+	Brassica oleracea	auxin-responsive element
BraA02g001390.4C.5	TGA-element	AACGAC	358	6	+	Brassica oleracea	auxin-responsive element
BraA02g037030.4C.1	TGA-element	AACGAC	1829	6	+	Brassica oleracea	auxin-responsive element
BraA03g055080.4C.1	TGA-element	AACGAC	1198	6	+	Brassica oleracea	auxin-responsive element
BraA03g055080.4C.2	TGA-element	AACGAC	885	6	+	Brassica oleracea	auxin-responsive element
BraA03g055080.4C.4	TGA-element	AACGAC	1198	6	+	Brassica oleracea	auxin-responsive element
BraA04g004050.4C.1	TGA-element	AACGAC	218	6	+	Brassica oleracea	auxin-responsive element
BraA04g004050.4C.1	TGA-element	AACGAC	610	6	+	Brassica oleracea	auxin-responsive element
BraA05g031180.4C.1	TGA-element	AACGAC	310	6	-	Brassica oleracea	auxin-responsive element
BraA05g031180.4C.1	TGA-element	AACGAC	1925	6	-	Brassica oleracea	auxin-responsive element
BraA06g001790.4C.1	TGA-element	AACGAC	203	6	+	Brassica oleracea	auxin-responsive element
BraA06g001790.4C.1	TGA-element	AACGAC	1320	6	-	Brassica oleracea	auxin-responsive element
BraA06g029540.4C.1	TGA-element	AACGAC	1529	6	-	Brassica oleracea	auxin-responsive element
BraA06g029540.4C.2	TGA-element	AACGAC	1529	6	-	Brassica oleracea	auxin-responsive element
BraA06g044470.4C.1	TGA-element	AACGAC	612	6	-	Brassica oleracea	auxin-responsive element
BraA06g044470.4C.1	TGA-element	AACGAC	1299	6	+	Brassica oleracea	auxin-responsive element
BraA07g035620.4C.1	TGA-element	AACGAC	1922	6	+	Brassica oleracea	auxin-responsive element
BraA08g009270.4C.1	TGA-element	AACGAC	1581	6	+	Brassica oleracea	auxin-responsive element
BraA09g004000.4C.1	TGA-element	AACGAC	403	6	-	Brassica oleracea	auxin-responsive element
BraA10g000880.4C.1	TGA-element	AACGAC	962	6	-	Brassica oleracea	auxin-responsive element
BraA10g000890.4C.1	TGA-element	AACGAC	1752	6	-	Brassica oleracea	auxin-responsive element
BraA10g001000.4C.1	TGA-element	AACGAC	167	6	-	Brassica oleracea	auxin-responsive element
BraA10g032150.4C.1	TGA-element	AACGAC	588	6	-	Brassica oleracea	auxin-responsive element
BraA01g046370.4C.1	TGA-element	AACGAC	1348	6	+	Brassica oleracea	auxin-responsive element
BraA04g026270.4C.1	TGA-element	AACGAC	192	6	-	Brassica oleracea	auxin-responsive element
BraA04g026270.4C.1	TGA-element	AACGAC	1044	6	-	Brassica oleracea	auxin-responsive element
BraA05g024520.4C.1	TGA-element	AACGAC	1332	6	-	Brassica oleracea	auxin-responsive element
BraA05g024520.4C.2	TGA-element	AACGAC	1480	6	-	Brassica oleracea	auxin-responsive element
BraA05g036470.4C.1	TGA-element	AACGAC	1317	6	+	Brassica oleracea	auxin-responsive element
BraA07g031630.4C.1	TGA-element	AACGAC	1433	6	+	Brassica oleracea	auxin-responsive element
BraA07g031630.4C.2	TGA-element	AACGAC	52	6	+	Brassica oleracea	auxin-responsive element
BraA07g031630.4C.2	TGA-element	AACGAC	129	6	-	Brassica oleracea	auxin-responsive element
BraA07g031630.4C.2	TGA-element	AACGAC	1967	6	+	Brassica oleracea	auxin-responsive element
BraA07g031630.4C.3	TGA-element	AACGAC	1433	6	+	Brassica oleracea	auxin-responsive element
BraA07g031630.4C.4	TGA-element	AACGAC	1433	6	+	Brassica oleracea	auxin-responsive element
BraA07g041210.4C.1	TGA-element	AACGAC	53	6	-	Brassica oleracea	auxin-responsive element
BraA09g001420.4C.1	TGA-element	AACGAC	659	6	-	Brassica oleracea	auxin-responsive element
BraA09g001420.4C.1	TGA-element	AACGAC	1687	6	-	Brassica oleracea	auxin-responsive element
BraA09g039010.4C.1	TGA-element	AACGAC	1476	6	+	Brassica oleracea	auxin-responsive element
BraA10g025310.4C.1	TGA-element	AACGAC	152	6	-	Brassica oleracea	auxin-responsive element
BraA10g025310.4C.1	TGA-element	AACGAC	755	6	+	Brassica oleracea	auxin-responsive element
BraA10g025310.4C.1	TGA-element	AACGAC	788	6	-	Brassica oleracea	auxin-responsive element
BraA10g025310.4C.1	TGA-element	AACGAC	812	6	-	Brassica oleracea	auxin-responsive element
BraA02g003920.4C.1	TGA-element	AACGAC	1121	6	+	Brassica oleracea	auxin-responsive element
BraA02g003920.4C.1	TGA-element	AACGAC	1160	6	+	Brassica oleracea	auxin-responsive element
BraA02g003920.4C.1	TGA-element	AACGAC	1835	6	-	Brassica oleracea	auxin-responsive element
BraA02g046790.4C.1	TGA-element	AACGAC	1108	6	-	Brassica oleracea	auxin-responsive element
BraA03g008200.4C.1	TGA-element	AACGAC	768	6	+	Brassica oleracea	auxin-responsive element
BraA03g030230.4C.1	TGA-element	AACGAC	776	6	-	Brassica oleracea	auxin-responsive element
BraA03g035160.4C.1	TGA-element	AACGAC	384	6	-	Brassica oleracea	auxin-responsive element
BraA03g035160.4C.1	TGA-element	AACGAC	536	6	-	Brassica oleracea	auxin-responsive element
BraA03g035170.4C.1	TGA-element	AACGAC	1665	6	+	Brassica oleracea	auxin-responsive element
BraA03g035170.4C.2	TGA-element	AACGAC	1665	6	+	Brassica oleracea	auxin-responsive element
BraA03g048950.4C.1	TGA-element	AACGAC	39	6	-	Brassica oleracea	auxin-responsive element
BraA05g036540.4C.1	TGA-element	AACGAC	759	6	+	Brassica oleracea	auxin-responsive element
BraA06g042360.4C.1	TGA-element	AACGAC	1872	6	+	Brassica oleracea	auxin-responsive element
BraA07g004080.4C.1	TGA-element	AACGAC	321	6	-	Brassica oleracea	auxin-responsive element
BraA07g004080.4C.1	TGA-element	AACGAC	1136	6	+	Brassica oleracea	auxin-responsive element
BraA07g004080.4C.2	TGA-element	AACGAC	219	6	-	Brassica oleracea	auxin-responsive element
BraA07g004080.4C.2	TGA-element	AACGAC	1034	6	+	Brassica oleracea	auxin-responsive element
BraA07g004080.4C.2	TGA-element	AACGAC	1947	6	+	Brassica oleracea	auxin-responsive element
BraA09g068940.4C.1	TGA-element	AACGAC	1578	6	+	Brassica oleracea	auxin-responsive element
BraA10g009480.4C.1	TGA-element	AACGAC	1183	6	+	Brassica oleracea	auxin-responsive element
BraA10g012740.4C.1	TGA-element	AACGAC	753	6	-	Brassica oleracea	auxin-responsive element
BraA10g012740.4C.1	TGA-element	AACGAC	1376	6	-	Brassica oleracea	auxin-responsive element
BraA10g019400.4C.1	TGA-element	AACGAC	248	6	-	Brassica oleracea	auxin-responsive element
BraA02g014670.4C.1	TGA-element	AACGAC	1413	6	+	Brassica oleracea	auxin-responsive element
BraA02g046420.4C.1	TGA-element	AACGAC	1583	6	-	Brassica oleracea	auxin-responsive element
BraA02g046420.4C.2	TGA-element	AACGAC	1583	6	-	Brassica oleracea	auxin-responsive element
BraA02g046420.4C.3	TGA-element	AACGAC	1583	6	-	Brassica oleracea	auxin-responsive element
BraA03g001740.4C.1	TGA-element	AACGAC	683	6	+	Brassica oleracea	auxin-responsive element
BraA03g001740.4C.1	TGA-element	AACGAC	1720	6	+	Brassica oleracea	auxin-responsive element
BraA05g033920.4C.2	TGA-element	AACGAC	1552	6	-	Brassica oleracea	auxin-responsive element
BraA06g027310.4C.1	TGA-element	AACGAC	547	6	+	Brassica oleracea	auxin-responsive element
BraA06g027310.4C.1	TGA-element	AACGAC	553	6	-	Brassica oleracea	auxin-responsive element
BraA06g027310.4C.1	TGA-element	AACGAC	1497	6	+	Brassica oleracea	auxin-responsive element
BraA06g027310.4C.1	TGA-element	AACGAC	1503	6	-	Brassica oleracea	auxin-responsive element
BraA06g027310.4C.1	TGA-element	AACGAC	1527	6	+	Brassica oleracea	auxin-responsive element
BraA07g015150.4C.1	TGA-element	AACGAC	37	6	+	Brassica oleracea	auxin-responsive element
BraA07g015150.4C.1	TGA-element	AACGAC	339	6	+	Brassica oleracea	auxin-responsive element
BraA07g015150.4C.1	TGA-element	AACGAC	1002	6	-	Brassica oleracea	auxin-responsive element
BraA07g015150.4C.2	TGA-element	AACGAC	37	6	+	Brassica oleracea	auxin-responsive element
BraA07g015150.4C.2	TGA-element	AACGAC	339	6	+	Brassica oleracea	auxin-responsive element
BraA07g015150.4C.2	TGA-element	AACGAC	1002	6	-	Brassica oleracea	auxin-responsive element
BraA07g015150.4C.3	TGA-element	AACGAC	595	6	-	Brassica oleracea	auxin-responsive element
BraA09g001170.4C.1	TGA-element	AACGAC	787	6	+	Brassica oleracea	auxin-responsive element
BraA09g001180.4C.6	TGA-element	AACGAC	1227	6	-	Brassica oleracea	auxin-responsive element
BraA09g001180.4C.8	TGA-element	AACGAC	1227	6	-	Brassica oleracea	auxin-responsive element
BraA09g034980.4C.1	TGA-element	AACGAC	840	6	+	Brassica oleracea	auxin-responsive element
BraA09g034980.4C.1	TGA-element	AACGAC	892	6	+	Brassica oleracea	auxin-responsive element
BraA09g034980.4C.1	TGA-element	AACGAC	939	6	+	Brassica oleracea	auxin-responsive element
BraA10g000900.4C.1	TGA-element	AACGAC	869	6	-	Brassica oleracea	auxin-responsive element
BraA10g022210.4C.1	TGA-element	AACGAC	263	6	+	Brassica oleracea	auxin-responsive element
BraA02g014670.4C.1	TGA-element	AACGAC	1413	6	+	Brassica oleracea	auxin-responsive element
BraA02g046420.4C.1	TGA-element	AACGAC	1583	6	-	Brassica oleracea	auxin-responsive element
BraA02g046420.4C.2	TGA-element	AACGAC	1583	6	-	Brassica oleracea	auxin-responsive element
BraA02g046420.4C.3	TGA-element	AACGAC	1583	6	-	Brassica oleracea	auxin-responsive element
BraA03g001740.4C.1	TGA-element	AACGAC	683	6	+	Brassica oleracea	auxin-responsive element
BraA03g001740.4C.1	TGA-element	AACGAC	1720	6	+	Brassica oleracea	auxin-responsive element
BraA05g033920.4C.2	TGA-element	AACGAC	1552	6	-	Brassica oleracea	auxin-responsive element
BraA06g027310.4C.1	TGA-element	AACGAC	547	6	+	Brassica oleracea	auxin-responsive element
BraA06g027310.4C.1	TGA-element	AACGAC	553	6	-	Brassica oleracea	auxin-responsive element
BraA06g027310.4C.1	TGA-element	AACGAC	1497	6	+	Brassica oleracea	auxin-responsive element
BraA06g027310.4C.1	TGA-element	AACGAC	1503	6	-	Brassica oleracea	auxin-responsive element
BraA06g027310.4C.1	TGA-element	AACGAC	1527	6	+	Brassica oleracea	auxin-responsive element
BraA07g015150.4C.1	TGA-element	AACGAC	37	6	+	Brassica oleracea	auxin-responsive element
BraA07g015150.4C.1	TGA-element	AACGAC	339	6	+	Brassica oleracea	auxin-responsive element
BraA07g015150.4C.1	TGA-element	AACGAC	1002	6	-	Brassica oleracea	auxin-responsive element
BraA07g015150.4C.2	TGA-element	AACGAC	37	6	+	Brassica oleracea	auxin-responsive element
BraA07g015150.4C.2	TGA-element	AACGAC	339	6	+	Brassica oleracea	auxin-responsive element
BraA07g015150.4C.2	TGA-element	AACGAC	1002	6	-	Brassica oleracea	auxin-responsive element
BraA07g015150.4C.3	TGA-element	AACGAC	595	6	-	Brassica oleracea	auxin-responsive element
BraA09g001170.4C.1	TGA-element	AACGAC	787	6	+	Brassica oleracea	auxin-responsive element
BraA09g001180.4C.6	TGA-element	AACGAC	1227	6	-	Brassica oleracea	auxin-responsive element
BraA09g001180.4C.8	TGA-element	AACGAC	1227	6	-	Brassica oleracea	auxin-responsive element
BraA09g034980.4C.1	TGA-element	AACGAC	840	6	+	Brassica oleracea	auxin-responsive element
BraA09g034980.4C.1	TGA-element	AACGAC	892	6	+	Brassica oleracea	auxin-responsive element
BraA09g034980.4C.1	TGA-element	AACGAC	939	6	+	Brassica oleracea	auxin-responsive element
BraA10g000900.4C.1	TGA-element	AACGAC	869	6	-	Brassica oleracea	auxin-responsive element
BraA10g022210.4C.1	TGA-element	AACGAC	263	6	+	Brassica oleracea	auxin-responsive element
BraA01g029340.4C.1	TGA-element	AACGAC	974	6	+	Brassica oleracea	auxin-responsive element
BraA02g007710.4C.1	TGA-element	AACGAC	761	6	+	Brassica oleracea	auxin-responsive element
BraA02g007710.4C.1	TGA-element	AACGAC	1517	6	+	Brassica oleracea	auxin-responsive element
BraA02g011340.4C.1	TGA-element	AACGAC	1512	6	+	Brassica oleracea	auxin-responsive element
BraA02g011510.4C.1	TGA-element	AACGAC	1299	6	-	Brassica oleracea	auxin-responsive element
BraA02g024310.4C.1	TGA-element	AACGAC	1283	6	-	Brassica oleracea	auxin-responsive element
BraA02g027790.4C.2	TGA-element	AACGAC	2006	6	-	Brassica oleracea	auxin-responsive element
BraA03g021960.4C.1	TGA-element	AACGAC	999	6	+	Brassica oleracea	auxin-responsive element
BraA05g016310.4C.1	TGA-element	AACGAC	73	6	+	Brassica oleracea	auxin-responsive element
BraA06g015060.4C.1	TGA-element	AACGAC	1405	6	-	Brassica oleracea	auxin-responsive element
BraA06g025350.4C.1	TGA-element	AACGAC	436	6	-	Brassica oleracea	auxin-responsive element
BraA07g029250.4C.1	TGA-element	AACGAC	562	6	+	Brassica oleracea	auxin-responsive element
BraA07g029250.4C.1	TGA-element	AACGAC	753	6	+	Brassica oleracea	auxin-responsive element
BraA09g001180.4C.1	TGA-element	AACGAC	1227	6	-	Brassica oleracea	auxin-responsive element
BraA09g001180.4C.2	TGA-element	AACGAC	1227	6	-	Brassica oleracea	auxin-responsive element
BraA09g001180.4C.3	TGA-element	AACGAC	1227	6	-	Brassica oleracea	auxin-responsive element
BraA09g001180.4C.4	TGA-element	AACGAC	1311	6	-	Brassica oleracea	auxin-responsive element
BraA10g002010.4C.1	TGA-element	AACGAC	697	6	-	Brassica oleracea	auxin-responsive element
BraA10g002460.4C.1	TGA-element	AACGAC	1087	6	+	Brassica oleracea	auxin-responsive element
BraA10g014570.4C.1	TGA-element	AACGAC	2004	6	+	Brassica oleracea	auxin-responsive element
BraA01g042050.4C.1	TC-rich repeats	GTTTTCTTAC	441	9	-	Nicotiana tabacum	cis-acting element involved in defense and stress responsiveness
BraA02g037030.4C.1	TC-rich repeats	GTTTTCTTAC	1728	9	-	Nicotiana tabacum	cis-acting element involved in defense and stress responsiveness
BraA02g045200.4C.1	TC-rich repeats	GTTTTCTTAC	403	9	-	Nicotiana tabacum	cis-acting element involved in defense and stress responsiveness
BraA03g031130.4C.1	TC-rich repeats	GTTTTCTTAC	306	9	+	Nicotiana tabacum	cis-acting element involved in defense and stress responsiveness
BraA03g036340.4C.1	TC-rich repeats	GTTTTCTTAC	1347	9	-	Nicotiana tabacum	cis-acting element involved in defense and stress responsiveness
BraA03g055080.4C.2	TC-rich repeats	ATTCTCTAAC	1712	9	-	Nicotiana tabacum	cis-acting element involved in defense and stress responsiveness
BraA03g055080.4C.2	TC-rich repeats	GTTTTCTTAC	1887	9	-	Nicotiana tabacum	cis-acting element involved in defense and stress responsiveness
BraA04g004050.4C.1	TC-rich repeats	GTTTTCTTAC	814	10	+	Nicotiana tabacum	cis-acting element involved in defense and stress responsiveness
BraA05g011690.4C.1	TC-rich repeats	GTTTTCTTAC	1694	9	-	Nicotiana tabacum	cis-acting element involved in defense and stress responsiveness
BraA05g023960.4C.1	TC-rich repeats	GTTTTCTTAC	593	9	-	Nicotiana tabacum	cis-acting element involved in defense and stress responsiveness
BraA05g032160.4C.1	TC-rich repeats	ATTCTCTAAC	409	9	-	Nicotiana tabacum	cis-acting element involved in defense and stress responsiveness
BraA05g033940.4C.1	TC-rich repeats	GTTTTCTTAC	1342	9	-	Nicotiana tabacum	cis-acting element involved in defense and stress responsiveness
BraA07g035620.4C.1	TC-rich repeats	ATTCTCTAAC	1707	9	+	Nicotiana tabacum	cis-acting element involved in defense and stress responsiveness
BraA07g035820.4C.1	TC-rich repeats	ATTCTCTAAC	480	9	+	Nicotiana tabacum	cis-acting element involved in defense and stress responsiveness
BraA09g001190.4C.1	TC-rich repeats	GTTTTCTTAC	1205	9	+	Nicotiana tabacum	cis-acting element involved in defense and stress responsiveness
BraA09g004000.4C.1	TC-rich repeats	GTTTTCTTAC	1524	9	-	Nicotiana tabacum	cis-acting element involved in defense and stress responsiveness
BraA10g000880.4C.1	TC-rich repeats	ATTCTCTAAC	101	9	-	Nicotiana tabacum	cis-acting element involved in defense and stress responsiveness
BraA10g031380.4C.1	TC-rich repeats	GTTTTCTTAC	1977	9	+	Nicotiana tabacum	cis-acting element involved in defense and stress responsiveness
BraA10g031380.4C.2	TC-rich repeats	GTTTTCTTAC	1977	9	+	Nicotiana tabacum	cis-acting element involved in defense and stress responsiveness
BraA10g031380.4C.3	TC-rich repeats	GTTTTCTTAC	1977	9	+	Nicotiana tabacum	cis-acting element involved in defense and stress responsiveness
BraA10g031380.4C.4	TC-rich repeats	GTTTTCTTAC	1977	9	+	Nicotiana tabacum	cis-acting element involved in defense and stress responsiveness
BraA01g009080.4C.1	TC-rich repeats	GTTTTCTTAC	1354	9	+	Nicotiana tabacum	cis-acting element involved in defense and stress responsiveness
BraA01g009080.4C.1	TC-rich repeats	GTTTTCTTAC	1668	9	+	Nicotiana tabacum	cis-acting element involved in defense and stress responsiveness
BraA01g040360.4C.1	TC-rich repeats	ATTCTCTAAC	486	9	-	Nicotiana tabacum	cis-acting element involved in defense and stress responsiveness
BraA02g021380.4C.1	TC-rich repeats	GTTTTCTTAC	994	9	+	Nicotiana tabacum	cis-acting element involved in defense and stress responsiveness
BraA02g021380.4C.1	TC-rich repeats	ATTCTCTAAC	1973	9	+	Nicotiana tabacum	cis-acting element involved in defense and stress responsiveness
BraA03g027820.4C.1	TC-rich repeats	ATTCTCTAAC	1285	9	-	Nicotiana tabacum	cis-acting element involved in defense and stress responsiveness
BraA03g044210.4C.1	TC-rich repeats	ATTCTCTAAC	566	9	+	Nicotiana tabacum	cis-acting element involved in defense and stress responsiveness
BraA05g024760.4C.1	TC-rich repeats	GTTTTCTTAC	973	9	+	Nicotiana tabacum	cis-acting element involved in defense and stress responsiveness
BraA05g043280.4C.1	TC-rich repeats	GTTTTCTTAC	1762	9	+	Nicotiana tabacum	cis-acting element involved in defense and stress responsiveness
BraA05g043280.4C.1	TC-rich repeats	ATTCTCTAAC	1821	9	+	Nicotiana tabacum	cis-acting element involved in defense and stress responsiveness
BraA06g001800.4C.2	TC-rich repeats	GTTTTCTTAC	1155	9	+	Nicotiana tabacum	cis-acting element involved in defense and stress responsiveness
BraA07g021460.4C.1	TC-rich repeats	GTTTTCTTAC	1485	9	+	Nicotiana tabacum	cis-acting element involved in defense and stress responsiveness
BraA07g031630.4C.2	TC-rich repeats	GTTTTCTTAC	431	9	-	Nicotiana tabacum	cis-acting element involved in defense and stress responsiveness
BraA07g031630.4C.2	TC-rich repeats	ATTCTCTAAC	509	9	-	Nicotiana tabacum	cis-acting element involved in defense and stress responsiveness
BraA07g041210.4C.1	TC-rich repeats	ATTCTCTAAC	1011	9	+	Nicotiana tabacum	cis-acting element involved in defense and stress responsiveness
BraA09g017240.4C.1	TC-rich repeats	GTTTTCTTAC	164	9	-	Nicotiana tabacum	cis-acting element involved in defense and stress responsiveness
BraA09g039010.4C.1	TC-rich repeats	GTTTTCTTAC	1590	9	+	Nicotiana tabacum	cis-acting element involved in defense and stress responsiveness
BraA09g039010.4C.1	TC-rich repeats	GTTTTCTTAC	1852	9	-	Nicotiana tabacum	cis-acting element involved in defense and stress responsiveness
BraA10g000950.4C.1	TC-rich repeats	ATTCTCTAAC	447	9	-	Nicotiana tabacum	cis-acting element involved in defense and stress responsiveness
BraA10g000950.4C.1	TC-rich repeats	GTTTTCTTAC	657	9	-	Nicotiana tabacum	cis-acting element involved in defense and stress responsiveness
BraA10g027250.4C.1	TC-rich repeats	GTTTTCTTAC	1683	9	+	Nicotiana tabacum	cis-acting element involved in defense and stress responsiveness
BraA01g038740.4C.1	TC-rich repeats	GTTTTCTTAC	951	9	-	Nicotiana tabacum	cis-acting element involved in defense and stress responsiveness
BraA02g046790.4C.1	TC-rich repeats	ATTCTCTAAC	1447	9	+	Nicotiana tabacum	cis-acting element involved in defense and stress responsiveness
BraA03g010630.4C.1	TC-rich repeats	GTTTTCTTAC	900	9	-	Nicotiana tabacum	cis-acting element involved in defense and stress responsiveness
BraA03g010630.4C.1	TC-rich repeats	GTTTTCTTAC	1659	9	-	Nicotiana tabacum	cis-acting element involved in defense and stress responsiveness
BraA03g030230.4C.1	TC-rich repeats	ATTCTCTAAC	1205	9	-	Nicotiana tabacum	cis-acting element involved in defense and stress responsiveness
BraA03g035170.4C.1	TC-rich repeats	GTTTTCTTAC	636	9	-	Nicotiana tabacum	cis-acting element involved in defense and stress responsiveness
BraA03g035170.4C.1	TC-rich repeats	GTTTTCTTAC	1735	9	+	Nicotiana tabacum	cis-acting element involved in defense and stress responsiveness
BraA03g035170.4C.2	TC-rich repeats	GTTTTCTTAC	636	9	-	Nicotiana tabacum	cis-acting element involved in defense and stress responsiveness
BraA03g035170.4C.2	TC-rich repeats	GTTTTCTTAC	1735	9	+	Nicotiana tabacum	cis-acting element involved in defense and stress responsiveness
BraA03g039040.4C.1	TC-rich repeats	ATTCTCTAAC	1290	9	-	Nicotiana tabacum	cis-acting element involved in defense and stress responsiveness
BraA03g039040.4C.1	TC-rich repeats	GTTTTCTTAC	1374	9	+	Nicotiana tabacum	cis-acting element involved in defense and stress responsiveness
BraA05g001960.4C.1	TC-rich repeats	GTTTTCTTAC	943	9	+	Nicotiana tabacum	cis-acting element involved in defense and stress responsiveness
BraA05g001960.4C.1	TC-rich repeats	GTTTTCTTAC	1060	9	+	Nicotiana tabacum	cis-acting element involved in defense and stress responsiveness
BraA05g001960.4C.1	TC-rich repeats	GTTTTCTTAC	1235	9	+	Nicotiana tabacum	cis-acting element involved in defense and stress responsiveness
BraA06g001800.4C.1	TC-rich repeats	GTTTTCTTAC	1164	9	+	Nicotiana tabacum	cis-acting element involved in defense and stress responsiveness
BraA06g001800.4C.3	TC-rich repeats	GTTTTCTTAC	1155	9	+	Nicotiana tabacum	cis-acting element involved in defense and stress responsiveness
BraA06g029910.4C.1	TC-rich repeats	ATTCTCTAAC	96	9	+	Nicotiana tabacum	cis-acting element involved in defense and stress responsiveness
BraA06g042360.4C.1	TC-rich repeats	GTTTTCTTAC	1760	9	-	Nicotiana tabacum	cis-acting element involved in defense and stress responsiveness
BraA07g004080.4C.1	TC-rich repeats	ATTCTCTAAC	1760	9	+	Nicotiana tabacum	cis-acting element involved in defense and stress responsiveness
BraA07g004080.4C.2	TC-rich repeats	ATTCTCTAAC	1658	9	+	Nicotiana tabacum	cis-acting element involved in defense and stress responsiveness
BraA07g008240.4C.1	TC-rich repeats	GTTTTCTTAC	333	9	+	Nicotiana tabacum	cis-acting element involved in defense and stress responsiveness
BraA07g008240.4C.1	TC-rich repeats	GTTTTCTTAC	907	9	+	Nicotiana tabacum	cis-acting element involved in defense and stress responsiveness
BraA07g008240.4C.2	TC-rich repeats	GTTTTCTTAC	333	9	+	Nicotiana tabacum	cis-acting element involved in defense and stress responsiveness
BraA07g008240.4C.2	TC-rich repeats	GTTTTCTTAC	907	9	+	Nicotiana tabacum	cis-acting element involved in defense and stress responsiveness
BraA07g008240.4C.3	TC-rich repeats	GTTTTCTTAC	333	9	+	Nicotiana tabacum	cis-acting element involved in defense and stress responsiveness
BraA07g008240.4C.3	TC-rich repeats	GTTTTCTTAC	907	9	+	Nicotiana tabacum	cis-acting element involved in defense and stress responsiveness
BraA08g032020.4C.1	TC-rich repeats	GTTTTCTTAC	1844	9	-	Nicotiana tabacum	cis-acting element involved in defense and stress responsiveness
BraA09g024640.4C.1	TC-rich repeats	GTTTTCTTAC	1756	9	-	Nicotiana tabacum	cis-acting element involved in defense and stress responsiveness
BraA09g024640.4C.2	TC-rich repeats	GTTTTCTTAC	1756	9	-	Nicotiana tabacum	cis-acting element involved in defense and stress responsiveness
BraA09g041650.4C.1	TC-rich repeats	ATTCTCTAAC	912	9	-	Nicotiana tabacum	cis-acting element involved in defense and stress responsiveness
BraA09g056710.4C.1	TC-rich repeats	GTTTTCTTAC	278	9	+	Nicotiana tabacum	cis-acting element involved in defense and stress responsiveness
BraA09g064040.4C.1	TC-rich repeats	GTTTTCTTAC	1788	9	-	Nicotiana tabacum	cis-acting element involved in defense and stress responsiveness
BraA09g068940.4C.1	TC-rich repeats	ATTCTCTAAC	1730	9	-	Nicotiana tabacum	cis-acting element involved in defense and stress responsiveness
BraA10g000970.4C.1	TC-rich repeats	GTTTTCTTAC	1610	9	+	Nicotiana tabacum	cis-acting element involved in defense and stress responsiveness
BraA10g000970.4C.1	TC-rich repeats	ATTCTCTAAC	1979	9	-	Nicotiana tabacum	cis-acting element involved in defense and stress responsiveness
BraA10g000980.4C.1	TC-rich repeats	GTTTTCTTAC	1028	9	+	Nicotiana tabacum	cis-acting element involved in defense and stress responsiveness
BraA10g012740.4C.1	TC-rich repeats	GTTTTCTTAC	266	9	-	Nicotiana tabacum	cis-acting element involved in defense and stress responsiveness
BraA10g012740.4C.1	TC-rich repeats	ATTCTCTAAC	393	9	+	Nicotiana tabacum	cis-acting element involved in defense and stress responsiveness
BraA01g002560.4C.1	TC-rich repeats	GTTTTCTTAC	765	9	+	Nicotiana tabacum	cis-acting element involved in defense and stress responsiveness
BraA02g046420.4C.1	TC-rich repeats	ATTCTCTAAC	807	9	+	Nicotiana tabacum	cis-acting element involved in defense and stress responsiveness
BraA02g046420.4C.1	TC-rich repeats	GTTTTCTTAC	1348	9	+	Nicotiana tabacum	cis-acting element involved in defense and stress responsiveness
BraA02g046420.4C.2	TC-rich repeats	ATTCTCTAAC	807	9	+	Nicotiana tabacum	cis-acting element involved in defense and stress responsiveness
BraA02g046420.4C.2	TC-rich repeats	GTTTTCTTAC	1348	9	+	Nicotiana tabacum	cis-acting element involved in defense and stress responsiveness
BraA02g046420.4C.3	TC-rich repeats	ATTCTCTAAC	807	9	+	Nicotiana tabacum	cis-acting element involved in defense and stress responsiveness
BraA02g046420.4C.3	TC-rich repeats	GTTTTCTTAC	1348	9	+	Nicotiana tabacum	cis-acting element involved in defense and stress responsiveness
BraA03g056020.4C.1	TC-rich repeats	ATTCTCTAAC	815	9	-	Nicotiana tabacum	cis-acting element involved in defense and stress responsiveness
BraA04g013570.4C.1	TC-rich repeats	GTTTTCTTAC	1575	9	-	Nicotiana tabacum	cis-acting element involved in defense and stress responsiveness
BraA05g001240.4C.1	TC-rich repeats	ATTCTCTAAC	1920	9	+	Nicotiana tabacum	cis-acting element involved in defense and stress responsiveness
BraA05g033920.4C.2	TC-rich repeats	GTTTTCTTAC	1786	9	-	Nicotiana tabacum	cis-acting element involved in defense and stress responsiveness
BraA06g009630.4C.1	TC-rich repeats	GTTTTCTTAC	1770	9	-	Nicotiana tabacum	cis-acting element involved in defense and stress responsiveness
BraA06g027310.4C.1	TC-rich repeats	GTTTTCTTAC	333	9	-	Nicotiana tabacum	cis-acting element involved in defense and stress responsiveness
BraA06g027310.4C.1	TC-rich repeats	ATTCTCTAAC	769	9	+	Nicotiana tabacum	cis-acting element involved in defense and stress responsiveness
BraA07g002630.4C.1	TC-rich repeats	GTTTTCTTAC	141	9	-	Nicotiana tabacum	cis-acting element involved in defense and stress responsiveness
BraA07g002630.4C.1	TC-rich repeats	GTTTTCTTAC	423	9	+	Nicotiana tabacum	cis-acting element involved in defense and stress responsiveness
BraA07g002630.4C.1	TC-rich repeats	ATTCTCTAAC	1619	9	-	Nicotiana tabacum	cis-acting element involved in defense and stress responsiveness
BraA08g000170.4C.1	TC-rich repeats	ATTCTCTAAC	1082	9	+	Nicotiana tabacum	cis-acting element involved in defense and stress responsiveness
BraA09g001180.4C.6	TC-rich repeats	ATTCTCTAAC	1230	9	-	Nicotiana tabacum	cis-acting element involved in defense and stress responsiveness
BraA09g001180.4C.6	TC-rich repeats	GTTTTCTTAC	1246	9	+	Nicotiana tabacum	cis-acting element involved in defense and stress responsiveness
BraA09g001180.4C.8	TC-rich repeats	ATTCTCTAAC	1230	9	-	Nicotiana tabacum	cis-acting element involved in defense and stress responsiveness
BraA09g001180.4C.8	TC-rich repeats	GTTTTCTTAC	1246	9	+	Nicotiana tabacum	cis-acting element involved in defense and stress responsiveness
BraA09g006360.4C.1	TC-rich repeats	GTTTTCTTAC	27	9	-	Nicotiana tabacum	cis-acting element involved in defense and stress responsiveness
BraA09g006360.4C.1	TC-rich repeats	GTTTTCTTAC	1456	9	-	Nicotiana tabacum	cis-acting element involved in defense and stress responsiveness
BraA09g008570.4C.2	TC-rich repeats	GTTTTCTTAC	1992	9	+	Nicotiana tabacum	cis-acting element involved in defense and stress responsiveness
BraA09g029360.4C.1	TC-rich repeats	GTTTTCTTAC	305	9	+	Nicotiana tabacum	cis-acting element involved in defense and stress responsiveness
BraA09g029360.4C.1	TC-rich repeats	ATTCTCTAAC	1269	9	-	Nicotiana tabacum	cis-acting element involved in defense and stress responsiveness
BraA09g029360.4C.1	TC-rich repeats	ATTCTCTAAC	1542	9	+	Nicotiana tabacum	cis-acting element involved in defense and stress responsiveness
BraA10g000920.4C.1	TC-rich repeats	ATTCTCTAAC	285	9	+	Nicotiana tabacum	cis-acting element involved in defense and stress responsiveness
BraA10g000920.4C.1	TC-rich repeats	ATTCTCTAAC	1409	9	-	Nicotiana tabacum	cis-acting element involved in defense and stress responsiveness
BraA10g022210.4C.1	TC-rich repeats	GTTTTCTTAC	1847	9	+	Nicotiana tabacum	cis-acting element involved in defense and stress responsiveness
BraA01g002560.4C.1	TC-rich repeats	GTTTTCTTAC	765	9	+	Nicotiana tabacum	cis-acting element involved in defense and stress responsiveness
BraA02g046420.4C.1	TC-rich repeats	ATTCTCTAAC	807	9	+	Nicotiana tabacum	cis-acting element involved in defense and stress responsiveness
BraA02g046420.4C.1	TC-rich repeats	GTTTTCTTAC	1348	9	+	Nicotiana tabacum	cis-acting element involved in defense and stress responsiveness
BraA02g046420.4C.2	TC-rich repeats	ATTCTCTAAC	807	9	+	Nicotiana tabacum	cis-acting element involved in defense and stress responsiveness
BraA02g046420.4C.2	TC-rich repeats	GTTTTCTTAC	1348	9	+	Nicotiana tabacum	cis-acting element involved in defense and stress responsiveness
BraA02g046420.4C.3	TC-rich repeats	ATTCTCTAAC	807	9	+	Nicotiana tabacum	cis-acting element involved in defense and stress responsiveness
BraA02g046420.4C.3	TC-rich repeats	GTTTTCTTAC	1348	9	+	Nicotiana tabacum	cis-acting element involved in defense and stress responsiveness
BraA03g056020.4C.1	TC-rich repeats	ATTCTCTAAC	815	9	-	Nicotiana tabacum	cis-acting element involved in defense and stress responsiveness
BraA04g013570.4C.1	TC-rich repeats	GTTTTCTTAC	1575	9	-	Nicotiana tabacum	cis-acting element involved in defense and stress responsiveness
BraA05g001240.4C.1	TC-rich repeats	ATTCTCTAAC	1920	9	+	Nicotiana tabacum	cis-acting element involved in defense and stress responsiveness
BraA05g033920.4C.2	TC-rich repeats	GTTTTCTTAC	1786	9	-	Nicotiana tabacum	cis-acting element involved in defense and stress responsiveness
BraA06g009630.4C.1	TC-rich repeats	GTTTTCTTAC	1770	9	-	Nicotiana tabacum	cis-acting element involved in defense and stress responsiveness
BraA06g027310.4C.1	TC-rich repeats	GTTTTCTTAC	333	9	-	Nicotiana tabacum	cis-acting element involved in defense and stress responsiveness
BraA06g027310.4C.1	TC-rich repeats	ATTCTCTAAC	769	9	+	Nicotiana tabacum	cis-acting element involved in defense and stress responsiveness
BraA07g002630.4C.1	TC-rich repeats	GTTTTCTTAC	141	9	-	Nicotiana tabacum	cis-acting element involved in defense and stress responsiveness
BraA07g002630.4C.1	TC-rich repeats	GTTTTCTTAC	423	9	+	Nicotiana tabacum	cis-acting element involved in defense and stress responsiveness
BraA07g002630.4C.1	TC-rich repeats	ATTCTCTAAC	1619	9	-	Nicotiana tabacum	cis-acting element involved in defense and stress responsiveness
BraA08g000170.4C.1	TC-rich repeats	ATTCTCTAAC	1082	9	+	Nicotiana tabacum	cis-acting element involved in defense and stress responsiveness
BraA09g001180.4C.6	TC-rich repeats	ATTCTCTAAC	1230	9	-	Nicotiana tabacum	cis-acting element involved in defense and stress responsiveness
BraA09g001180.4C.6	TC-rich repeats	GTTTTCTTAC	1246	9	+	Nicotiana tabacum	cis-acting element involved in defense and stress responsiveness
BraA09g001180.4C.8	TC-rich repeats	ATTCTCTAAC	1230	9	-	Nicotiana tabacum	cis-acting element involved in defense and stress responsiveness
BraA09g001180.4C.8	TC-rich repeats	GTTTTCTTAC	1246	9	+	Nicotiana tabacum	cis-acting element involved in defense and stress responsiveness
BraA09g006360.4C.1	TC-rich repeats	GTTTTCTTAC	27	9	-	Nicotiana tabacum	cis-acting element involved in defense and stress responsiveness
BraA09g006360.4C.1	TC-rich repeats	GTTTTCTTAC	1456	9	-	Nicotiana tabacum	cis-acting element involved in defense and stress responsiveness
BraA09g008570.4C.2	TC-rich repeats	GTTTTCTTAC	1992	9	+	Nicotiana tabacum	cis-acting element involved in defense and stress responsiveness
BraA09g029360.4C.1	TC-rich repeats	GTTTTCTTAC	305	9	+	Nicotiana tabacum	cis-acting element involved in defense and stress responsiveness
BraA09g029360.4C.1	TC-rich repeats	ATTCTCTAAC	1269	9	-	Nicotiana tabacum	cis-acting element involved in defense and stress responsiveness
BraA09g029360.4C.1	TC-rich repeats	ATTCTCTAAC	1542	9	+	Nicotiana tabacum	cis-acting element involved in defense and stress responsiveness
BraA10g000920.4C.1	TC-rich repeats	ATTCTCTAAC	285	9	+	Nicotiana tabacum	cis-acting element involved in defense and stress responsiveness
BraA10g000920.4C.1	TC-rich repeats	ATTCTCTAAC	1409	9	-	Nicotiana tabacum	cis-acting element involved in defense and stress responsiveness
BraA10g022210.4C.1	TC-rich repeats	GTTTTCTTAC	1847	9	+	Nicotiana tabacum	cis-acting element involved in defense and stress responsiveness
BraA01g029050.4C.1	TC-rich repeats	GTTTTCTTAC	1260	9	-	Nicotiana tabacum	cis-acting element involved in defense and stress responsiveness
BraA05g016300.4C.1	TC-rich repeats	GTTTTCTTAC	547	9	-	Nicotiana tabacum	cis-acting element involved in defense and stress responsiveness
BraA05g016300.4C.1	TC-rich repeats	GTTTTCTTAC	1044	9	-	Nicotiana tabacum	cis-acting element involved in defense and stress responsiveness
BraA06g025350.4C.1	TC-rich repeats	GTTTTCTTAC	211	9	+	Nicotiana tabacum	cis-acting element involved in defense and stress responsiveness
BraA07g023440.4C.1	TC-rich repeats	GTTTTCTTAC	1740	9	+	Nicotiana tabacum	cis-acting element involved in defense and stress responsiveness
BraA07g027380.4C.1	TC-rich repeats	ATTCTCTAAC	201	9	+	Nicotiana tabacum	cis-acting element involved in defense and stress responsiveness
BraA07g027380.4C.1	TC-rich repeats	GTTTTCTTAC	1482	9	+	Nicotiana tabacum	cis-acting element involved in defense and stress responsiveness
BraA07g029250.4C.1	TC-rich repeats	GTTTTCTTAC	478	9	-	Nicotiana tabacum	cis-acting element involved in defense and stress responsiveness
BraA07g029250.4C.1	TC-rich repeats	GTTTTCTTAC	1715	9	+	Nicotiana tabacum	cis-acting element involved in defense and stress responsiveness
BraA09g001180.4C.1	TC-rich repeats	ATTCTCTAAC	1230	9	-	Nicotiana tabacum	cis-acting element involved in defense and stress responsiveness
BraA09g001180.4C.1	TC-rich repeats	GTTTTCTTAC	1246	9	+	Nicotiana tabacum	cis-acting element involved in defense and stress responsiveness
BraA09g001180.4C.2	TC-rich repeats	ATTCTCTAAC	1230	9	-	Nicotiana tabacum	cis-acting element involved in defense and stress responsiveness
BraA09g001180.4C.2	TC-rich repeats	GTTTTCTTAC	1246	9	+	Nicotiana tabacum	cis-acting element involved in defense and stress responsiveness
BraA09g001180.4C.3	TC-rich repeats	ATTCTCTAAC	1230	9	-	Nicotiana tabacum	cis-acting element involved in defense and stress responsiveness
BraA09g001180.4C.3	TC-rich repeats	GTTTTCTTAC	1246	9	+	Nicotiana tabacum	cis-acting element involved in defense and stress responsiveness
BraA09g001180.4C.4	TC-rich repeats	ATTCTCTAAC	1314	9	-	Nicotiana tabacum	cis-acting element involved in defense and stress responsiveness
BraA09g001180.4C.4	TC-rich repeats	GTTTTCTTAC	1330	9	+	Nicotiana tabacum	cis-acting element involved in defense and stress responsiveness
BraA09g026010.4C.1	TC-rich repeats	GTTTTCTTAC	863	9	+	Nicotiana tabacum	cis-acting element involved in defense and stress responsiveness
BraA09g041030.4C.1	TC-rich repeats	GTTTTCTTAC	322	9	-	Nicotiana tabacum	cis-acting element involved in defense and stress responsiveness
BraA09g041030.4C.2	TC-rich repeats	GTTTTCTTAC	322	9	-	Nicotiana tabacum	cis-acting element involved in defense and stress responsiveness
BraA09g041030.4C.3	TC-rich repeats	GTTTTCTTAC	322	9	-	Nicotiana tabacum	cis-acting element involved in defense and stress responsiveness
BraA10g002040.4C.1	TC-rich repeats	GTTTTCTTAC	337	9	-	Nicotiana tabacum	cis-acting element involved in defense and stress responsiveness
BraA10g002460.4C.1	TC-rich repeats	GTTTTCTTAC	853	9	-	Nicotiana tabacum	cis-acting element involved in defense and stress responsiveness
BraA10g002460.4C.1	TC-rich repeats	GTTTTCTTAC	1347	9	-	Nicotiana tabacum	cis-acting element involved in defense and stress responsiveness
BraA10g017250.4C.1	TC-rich repeats	GTTTTCTTAC	827	9	+	Nicotiana tabacum	cis-acting element involved in defense and stress responsiveness
BraA01g042060.4C.1	TATC-box	TATCCCA	354	7	+	Oryza sativa	cis-acting element involved in gibberellin-responsiveness
BraA05g031180.4C.1	TATC-box	TATCCCA	625	7	+	Oryza sativa	cis-acting element involved in gibberellin-responsiveness
BraA07g043640.4C.1	TATC-box	TATCCCA	563	7	-	Oryza sativa	cis-acting element involved in gibberellin-responsiveness
BraA10g000880.4C.1	TATC-box	TATCCCA	996	7	+	Oryza sativa	cis-acting element involved in gibberellin-responsiveness
BraA10g000890.4C.1	TATC-box	TATCCCA	1037	7	-	Oryza sativa	cis-acting element involved in gibberellin-responsiveness
BraA10g019450.4C.1	TATC-box	TATCCCA	621	7	-	Oryza sativa	cis-acting element involved in gibberellin-responsiveness
BraA07g020950.4C.1	TATC-box	TATCCCA	1056	7	-	Oryza sativa	cis-acting element involved in gibberellin-responsiveness
BraA07g031630.4C.2	TATC-box	TATCCCA	449	7	+	Oryza sativa	cis-acting element involved in gibberellin-responsiveness
BraA07g041210.4C.1	TATC-box	TATCCCA	1547	7	-	Oryza sativa	cis-acting element involved in gibberellin-responsiveness
BraA09g001320.4C.1	TATC-box	TATCCCA	1656	7	-	Oryza sativa	cis-acting element involved in gibberellin-responsiveness
BraA09g001420.4C.1	TATC-box	TATCCCA	50	7	-	Oryza sativa	cis-acting element involved in gibberellin-responsiveness
BraA10g027250.4C.1	TATC-box	TATCCCA	1196	7	+	Oryza sativa	cis-acting element involved in gibberellin-responsiveness
BraA02g046790.4C.1	TATC-box	TATCCCA	39	7	+	Oryza sativa	cis-acting element involved in gibberellin-responsiveness
BraA03g035160.4C.1	TATC-box	TATCCCA	232	7	+	Oryza sativa	cis-acting element involved in gibberellin-responsiveness
BraA03g039040.4C.1	TATC-box	TATCCCA	561	7	-	Oryza sativa	cis-acting element involved in gibberellin-responsiveness
BraA10g000980.4C.1	TATC-box	TATCCCA	1506	7	+	Oryza sativa	cis-acting element involved in gibberellin-responsiveness
BraA10g023080.4C.1	TATC-box	TATCCCA	1128	7	-	Oryza sativa	cis-acting element involved in gibberellin-responsiveness
BraA10g023080.4C.1	TATC-box	TATCCCA	1405	7	+	Oryza sativa	cis-acting element involved in gibberellin-responsiveness
BraA02g014670.4C.1	TATC-box	TATCCCA	353	7	+	Oryza sativa	cis-acting element involved in gibberellin-responsiveness
BraA09g001170.4C.1	TATC-box	TATCCCA	1876	7	+	Oryza sativa	cis-acting element involved in gibberellin-responsiveness
BraA09g008570.4C.1	TATC-box	TATCCCA	394	7	+	Oryza sativa	cis-acting element involved in gibberellin-responsiveness
BraA10g000900.4C.1	TATC-box	TATCCCA	413	7	-	Oryza sativa	cis-acting element involved in gibberellin-responsiveness
BraA02g014670.4C.1	TATC-box	TATCCCA	353	7	+	Oryza sativa	cis-acting element involved in gibberellin-responsiveness
BraA09g001170.4C.1	TATC-box	TATCCCA	1876	7	+	Oryza sativa	cis-acting element involved in gibberellin-responsiveness
BraA09g008570.4C.1	TATC-box	TATCCCA	394	7	+	Oryza sativa	cis-acting element involved in gibberellin-responsiveness
BraA10g000900.4C.1	TATC-box	TATCCCA	413	7	-	Oryza sativa	cis-acting element involved in gibberellin-responsiveness
BraA01g029340.4C.1	TATC-box	TATCCCA	77	7	+	Oryza sativa	cis-acting element involved in gibberellin-responsiveness
BraA02g027790.4C.2	TATC-box	TATCCCA	1895	7	-	Oryza sativa	cis-acting element involved in gibberellin-responsiveness
BraA07g027380.4C.1	TATC-box	TATCCCA	1717	7	-	Oryza sativa	cis-acting element involved in gibberellin-responsiveness
BraA09g001410.4C.1	TATC-box	TATCCCA	106	7	+	Oryza sativa	cis-acting element involved in gibberellin-responsiveness
BraA09g001410.4C.1	TATC-box	TATCCCA	119	7	+	Oryza sativa	cis-acting element involved in gibberellin-responsiveness
BraA10g014580.4C.1	TATC-box	TATCCCA	217	7	+	Oryza sativa	cis-acting element involved in gibberellin-responsiveness
BraA02g045200.4C.1	ACE	CTAACGTATT	1426	9	-	Petroselinum crispum	cis-acting element involved in light responsiveness
BraA02g045790.4C.1	ACE	CTAACGTATT	1473	9	-	Petroselinum crispum	cis-acting element involved in light responsiveness
BraA03g055080.4C.1	ACE	GACACGTATG	754	9	-	Petroselinum crispum	cis-acting element involved in light responsiveness
BraA03g055080.4C.2	ACE	GACACGTATG	441	9	-	Petroselinum crispum	cis-acting element involved in light responsiveness
BraA03g055080.4C.4	ACE	GACACGTATG	754	9	-	Petroselinum crispum	cis-acting element involved in light responsiveness
BraA05g011690.4C.1	ACE	CTAACGTATT	1652	9	+	Petroselinum crispum	cis-acting element involved in light responsiveness
BraA05g023960.4C.1	ACE	GACACGTATG	100	9	-	Petroselinum crispum	cis-acting element involved in light responsiveness
BraA05g023960.4C.1	ACE	GACACGTATG	429	9	-	Petroselinum crispum	cis-acting element involved in light responsiveness
BraA06g001790.4C.1	ACE	CTAACGTATT	1599	9	-	Petroselinum crispum	cis-acting element involved in light responsiveness
BraA06g001790.4C.1	ACE	GACACGTATG	1810	9	-	Petroselinum crispum	cis-acting element involved in light responsiveness
BraA06g029540.4C.1	ACE	GACACGTATG	1909	9	-	Petroselinum crispum	cis-acting element involved in light responsiveness
BraA06g029540.4C.2	ACE	GACACGTATG	1909	9	-	Petroselinum crispum	cis-acting element involved in light responsiveness
BraA07g026020.4C.1	ACE	GACACGTATG	1402	9	-	Petroselinum crispum	cis-acting element involved in light responsiveness
BraA07g026020.4C.1	ACE	CTAACGTATT	1773	9	+	Petroselinum crispum	cis-acting element involved in light responsiveness
BraA07g043640.4C.1	ACE	GACACGTATG	34	9	-	Petroselinum crispum	cis-acting element involved in light responsiveness
BraA10g000890.4C.1	ACE	CTAACGTATT	1300	9	+	Petroselinum crispum	cis-acting element involved in light responsiveness
BraA01g008440.4C.1	ACE	GACACGTATG	1281	9	+	Petroselinum crispum	cis-acting element involved in light responsiveness
BraA01g008440.4C.2	ACE	GACACGTATG	1281	9	+	Petroselinum crispum	cis-acting element involved in light responsiveness
BraA02g021380.4C.1	ACE	GACACGTATG	42	9	-	Petroselinum crispum	cis-acting element involved in light responsiveness
BraA05g043280.4C.1	ACE	CTAACGTATT	556	9	+	Petroselinum crispum	cis-acting element involved in light responsiveness
BraA05g043280.4C.1	ACE	GACACGTATG	1641	9	-	Petroselinum crispum	cis-acting element involved in light responsiveness
BraA10g000950.4C.1	ACE	CTAACGTATT	826	9	+	Petroselinum crispum	cis-acting element involved in light responsiveness
BraA01g038740.4C.1	ACE	GCGACGTACC	320	9	+	Petroselinum crispum	cis-acting element involved in light responsiveness
BraA02g003920.4C.1	ACE	GCGACGTACC	1620	9	+	Petroselinum crispum	cis-acting element involved in light responsiveness
BraA02g004760.4C.1	ACE	CTAACGTATT	637	9	+	Petroselinum crispum	cis-acting element involved in light responsiveness
BraA03g010630.4C.1	ACE	GACACGTATG	822	9	+	Petroselinum crispum	cis-acting element involved in light responsiveness
BraA09g041650.4C.1	ACE	CTAACGTATT	138	9	+	Petroselinum crispum	cis-acting element involved in light responsiveness
BraA10g009480.4C.1	ACE	CTAACGTATT	335	9	+	Petroselinum crispum	cis-acting element involved in light responsiveness
BraA10g023080.4C.1	ACE	CTAACGTATT	1291	9	-	Petroselinum crispum	cis-acting element involved in light responsiveness
BraA10g031280.4C.1	ACE	GACACGTATG	1758	9	+	Petroselinum crispum	cis-acting element involved in light responsiveness
BraA02g046420.4C.1	ACE	GACACGTATG	1882	9	+	Petroselinum crispum	cis-acting element involved in light responsiveness
BraA02g046420.4C.1	ACE	GACACGTATG	1932	9	-	Petroselinum crispum	cis-acting element involved in light responsiveness
BraA02g046420.4C.2	ACE	GACACGTATG	1882	9	+	Petroselinum crispum	cis-acting element involved in light responsiveness
BraA02g046420.4C.2	ACE	GACACGTATG	1932	9	-	Petroselinum crispum	cis-acting element involved in light responsiveness
BraA02g046420.4C.3	ACE	GACACGTATG	1882	9	+	Petroselinum crispum	cis-acting element involved in light responsiveness
BraA02g046420.4C.3	ACE	GACACGTATG	1932	9	-	Petroselinum crispum	cis-acting element involved in light responsiveness
BraA03g001740.4C.1	ACE	CTAACGTATT	1266	9	+	Petroselinum crispum	cis-acting element involved in light responsiveness
BraA03g056020.4C.1	ACE	GCGACGTACC	329	9	-	Petroselinum crispum	cis-acting element involved in light responsiveness
BraA04g019880.4C.1	ACE	GACACGTATG	961	9	+	Petroselinum crispum	cis-acting element involved in light responsiveness
BraA04g019880.4C.1	ACE	GACACGTATG	1307	9	+	Petroselinum crispum	cis-acting element involved in light responsiveness
BraA04g019880.4C.1	ACE	CTAACGTATT	1342	9	-	Petroselinum crispum	cis-acting element involved in light responsiveness
BraA05g033920.4C.2	ACE	GACACGTATG	559	10	-	Petroselinum crispum	cis-acting element involved in light responsiveness
BraA06g022360.4C.1	ACE	CTAACGTATT	1274	10	-	Petroselinum crispum	cis-acting element involved in light responsiveness
BraA07g015150.4C.1	ACE	CTAACGTATT	1518	9	+	Petroselinum crispum	cis-acting element involved in light responsiveness
BraA07g015150.4C.2	ACE	CTAACGTATT	1518	9	+	Petroselinum crispum	cis-acting element involved in light responsiveness
BraA07g015150.4C.3	ACE	CTAACGTATT	1111	9	+	Petroselinum crispum	cis-acting element involved in light responsiveness
BraA10g022210.4C.1	ACE	CTAACGTATT	719	9	+	Petroselinum crispum	cis-acting element involved in light responsiveness
BraA10g022210.4C.1	ACE	CTAACGTATT	877	9	+	Petroselinum crispum	cis-acting element involved in light responsiveness
BraA02g046420.4C.1	ACE	GACACGTATG	1882	9	+	Petroselinum crispum	cis-acting element involved in light responsiveness
BraA02g046420.4C.1	ACE	GACACGTATG	1932	9	-	Petroselinum crispum	cis-acting element involved in light responsiveness
BraA02g046420.4C.2	ACE	GACACGTATG	1882	9	+	Petroselinum crispum	cis-acting element involved in light responsiveness
BraA02g046420.4C.2	ACE	GACACGTATG	1932	9	-	Petroselinum crispum	cis-acting element involved in light responsiveness
BraA02g046420.4C.3	ACE	GACACGTATG	1882	9	+	Petroselinum crispum	cis-acting element involved in light responsiveness
BraA02g046420.4C.3	ACE	GACACGTATG	1932	9	-	Petroselinum crispum	cis-acting element involved in light responsiveness
BraA03g001740.4C.1	ACE	CTAACGTATT	1266	9	+	Petroselinum crispum	cis-acting element involved in light responsiveness
BraA03g056020.4C.1	ACE	GCGACGTACC	329	9	-	Petroselinum crispum	cis-acting element involved in light responsiveness
BraA04g019880.4C.1	ACE	GACACGTATG	961	9	+	Petroselinum crispum	cis-acting element involved in light responsiveness
BraA04g019880.4C.1	ACE	GACACGTATG	1307	9	+	Petroselinum crispum	cis-acting element involved in light responsiveness
BraA04g019880.4C.1	ACE	CTAACGTATT	1342	9	-	Petroselinum crispum	cis-acting element involved in light responsiveness
BraA05g033920.4C.2	ACE	GACACGTATG	559	10	-	Petroselinum crispum	cis-acting element involved in light responsiveness
BraA06g022360.4C.1	ACE	CTAACGTATT	1274	10	-	Petroselinum crispum	cis-acting element involved in light responsiveness
BraA07g015150.4C.1	ACE	CTAACGTATT	1518	9	+	Petroselinum crispum	cis-acting element involved in light responsiveness
BraA07g015150.4C.2	ACE	CTAACGTATT	1518	9	+	Petroselinum crispum	cis-acting element involved in light responsiveness
BraA07g015150.4C.3	ACE	CTAACGTATT	1111	9	+	Petroselinum crispum	cis-acting element involved in light responsiveness
BraA10g022210.4C.1	ACE	CTAACGTATT	719	9	+	Petroselinum crispum	cis-acting element involved in light responsiveness
BraA10g022210.4C.1	ACE	CTAACGTATT	877	9	+	Petroselinum crispum	cis-acting element involved in light responsiveness
BraA02g007710.4C.1	ACE	CTAACGTATT	485	9	+	Petroselinum crispum	cis-acting element involved in light responsiveness
BraA02g011350.4C.1	ACE	CTAACGTATT	526	9	-	Petroselinum crispum	cis-acting element involved in light responsiveness
BraA02g011500.4C.1	ACE	CTAACGTATT	748	9	-	Petroselinum crispum	cis-acting element involved in light responsiveness
BraA03g056490.4C.1	ACE	GACACGTATG	857	9	+	Petroselinum crispum	cis-acting element involved in light responsiveness
BraA09g001410.4C.1	ACE	CTAACGTATT	74	9	+	Petroselinum crispum	cis-acting element involved in light responsiveness
BraA10g017250.4C.1	ACE	GACACGTATG	2004	9	+	Petroselinum crispum	cis-acting element involved in light responsiveness
BraA01g038470.4C.1	TCA-element	CCATCTTTTT	586	9	-	Nicotiana tabacum	cis-acting element involved in salicylic acid responsiveness
BraA01g042050.4C.1	ABRE	ACGTG	201	5	+	Arabidopsis thaliana	cis-acting element involved in the abscisic acid responsiveness
BraA01g042050.4C.1	ABRE	ACGTG	1115	5	-	Arabidopsis thaliana	cis-acting element involved in the abscisic acid responsiveness
BraA01g042050.4C.1	ABRE	CACGTG	1325	6	-	Arabidopsis thaliana	cis-acting element involved in the abscisic acid responsiveness
BraA01g042050.4C.1	ABRE	ACGTG	1326	5	+	Arabidopsis thaliana	cis-acting element involved in the abscisic acid responsiveness
BraA01g042050.4C.1	ABRE	TACGGTC	1393	7	+	Arabidopsis thaliana	cis-acting element involved in the abscisic acid responsiveness
BraA01g042060.4C.1	LTR	CCGAAA	1888	6	+	Hordeum vulgare	cis-acting element involved in low-temperature responsiveness
BraA01g042060.4C.1	ABRE	ACGTG	170	5	-	Arabidopsis thaliana	cis-acting element involved in the abscisic acid responsiveness
BraA01g042060.4C.1	ABRE	CACGTG	599	6	+	Arabidopsis thaliana	cis-acting element involved in the abscisic acid responsiveness
BraA01g042060.4C.1	ABRE	ACGTG	600	5	+	Arabidopsis thaliana	cis-acting element involved in the abscisic acid responsiveness
BraA01g042060.4C.1	ABRE	GACACGTACGT	1402	10	+	Oryza sativa	cis-acting element involved in the abscisic acid responsiveness
BraA01g042060.4C.1	ABRE	ACGTG	1409	5	+	Arabidopsis thaliana	cis-acting element involved in the abscisic acid responsiveness
BraA02g001390.4C.1	ABRE	ACGTG	495	5	+	Arabidopsis thaliana	cis-acting element involved in the abscisic acid responsiveness
BraA02g001390.4C.1	ABRE	ACGTG	1697	5	-	Arabidopsis thaliana	cis-acting element involved in the abscisic acid responsiveness
BraA02g001390.4C.3	ABRE	ACGTG	495	5	+	Arabidopsis thaliana	cis-acting element involved in the abscisic acid responsiveness
BraA02g001390.4C.3	ABRE	ACGTG	1697	5	-	Arabidopsis thaliana	cis-acting element involved in the abscisic acid responsiveness
BraA02g001390.4C.4	ABRE	ACGTG	495	5	+	Arabidopsis thaliana	cis-acting element involved in the abscisic acid responsiveness
BraA02g001390.4C.4	ABRE	ACGTG	1697	5	-	Arabidopsis thaliana	cis-acting element involved in the abscisic acid responsiveness
BraA02g001390.4C.5	ABRE	ACGTG	362	5	+	Arabidopsis thaliana	cis-acting element involved in the abscisic acid responsiveness
BraA02g001390.4C.5	ABRE	ACGTG	1564	5	-	Arabidopsis thaliana	cis-acting element involved in the abscisic acid responsiveness
BraA02g001390.4C.5	ABRE	AACCCGG	1917	7	-	Arabidopsis thaliana	cis-acting element involved in the abscisic acid responsiveness
BraA02g002490.4C.1	ABRE	TACGTGTC	171	8	+	Oryza sativa	cis-acting element involved in the abscisic acid responsiveness
BraA02g002490.4C.1	ABRE	ACGTG	172	5	+	Arabidopsis thaliana	cis-acting element involved in the abscisic acid responsiveness
BraA02g002490.4C.1	ABRE	CACGTG	312	6	+	Arabidopsis thaliana	cis-acting element involved in the abscisic acid responsiveness
BraA02g002490.4C.1	ABRE	ACGTG	313	5	+	Arabidopsis thaliana	cis-acting element involved in the abscisic acid responsiveness
BraA02g002490.4C.1	LTR	CCGAAA	746	6	+	Hordeum vulgare	cis-acting element involved in low-temperature responsiveness
BraA02g002490.4C.1	LTR	CCGAAA	1316	6	+	Hordeum vulgare	cis-acting element involved in low-temperature responsiveness
BraA02g002920.4C.1	ABRE	ACGTG	448	5	-	Arabidopsis thaliana	cis-acting element involved in the abscisic acid responsiveness
BraA02g002920.4C.1	ABRE	GACACGTACGT	1772	10	+	Oryza sativa	cis-acting element involved in the abscisic acid responsiveness
BraA02g002920.4C.1	ABRE	ACGTG	1774	5	-	Arabidopsis thaliana	cis-acting element involved in the abscisic acid responsiveness
BraA02g002920.4C.1	ABRE	CACGTG	1835	6	-	Arabidopsis thaliana	cis-acting element involved in the abscisic acid responsiveness
BraA02g002920.4C.1	ABRE	ACGTG	1836	5	+	Arabidopsis thaliana	cis-acting element involved in the abscisic acid responsiveness
BraA02g002920.4C.1	TCA-element	CCATCTTTTT	1235	9	+	Nicotiana tabacum	cis-acting element involved in salicylic acid responsiveness
BraA02g002920.4C.2	TCA-element	CCATCTTTTT	1235	9	+	Nicotiana tabacum	cis-acting element involved in salicylic acid responsiveness
BraA02g002920.4C.2	ABRE	ACGTG	448	5	-	Arabidopsis thaliana	cis-acting element involved in the abscisic acid responsiveness
BraA02g002920.4C.2	ABRE	GACACGTACGT	1772	10	+	Oryza sativa	cis-acting element involved in the abscisic acid responsiveness
BraA02g002920.4C.2	ABRE	ACGTG	1774	5	-	Arabidopsis thaliana	cis-acting element involved in the abscisic acid responsiveness
BraA02g002920.4C.2	ABRE	CACGTG	1835	6	-	Arabidopsis thaliana	cis-acting element involved in the abscisic acid responsiveness
BraA02g002920.4C.2	ABRE	ACGTG	1836	5	+	Arabidopsis thaliana	cis-acting element involved in the abscisic acid responsiveness
BraA02g037030.4C.1	ABRE	ACGTG	1021	5	-	Arabidopsis thaliana	cis-acting element involved in the abscisic acid responsiveness
BraA02g037030.4C.1	ABRE	ACGTG	1559	5	+	Arabidopsis thaliana	cis-acting element involved in the abscisic acid responsiveness
BraA02g045200.4C.1	LTR	CCGAAA	562	6	+	Hordeum vulgare	cis-acting element involved in low-temperature responsiveness
BraA02g045790.4C.1	ABRE	ACGTG	186	5	-	Arabidopsis thaliana	cis-acting element involved in the abscisic acid responsiveness
BraA03g031130.4C.1	TCA-element	CCATCTTTTT	78	9	+	Nicotiana tabacum	cis-acting element involved in salicylic acid responsiveness
BraA03g031130.4C.1	TCA-element	CCATCTTTTT	283	9	+	Nicotiana tabacum	cis-acting element involved in salicylic acid responsiveness
BraA03g031130.4C.1	ABRE	ACGTG	1723	5	-	Arabidopsis thaliana	cis-acting element involved in the abscisic acid responsiveness
BraA03g031130.4C.1	LTR	CCGAAA	2008	6	-	Hordeum vulgare	cis-acting element involved in low-temperature responsiveness
BraA03g036340.4C.1	TCA-element	CCATCTTTTT	1404	9	+	Nicotiana tabacum	cis-acting element involved in salicylic acid responsiveness
BraA03g055080.4C.1	ABRE	ACGTG	217	5	-	Arabidopsis thaliana	cis-acting element involved in the abscisic acid responsiveness
BraA03g055080.4C.1	ABRE	TACGTGTC	756	8	+	Oryza sativa	cis-acting element involved in the abscisic acid responsiveness
BraA03g055080.4C.1	ABRE	ACGTG	757	5	+	Arabidopsis thaliana	cis-acting element involved in the abscisic acid responsiveness
BraA03g055080.4C.1	ABRE	ACGTG	912	5	-	Arabidopsis thaliana	cis-acting element involved in the abscisic acid responsiveness
BraA03g055080.4C.1	ABRE	CACGTG	1163	6	-	Arabidopsis thaliana	cis-acting element involved in the abscisic acid responsiveness
BraA03g055080.4C.1	ABRE	ACGTG	1164	5	+	Arabidopsis thaliana	cis-acting element involved in the abscisic acid responsiveness
BraA03g055080.4C.1	ABRE	ACGTG	1770	5	+	Arabidopsis thaliana	cis-acting element involved in the abscisic acid responsiveness
BraA03g055080.4C.1	ABRE	TACGGTC	1848	7	-	Arabidopsis thaliana	cis-acting element involved in the abscisic acid responsiveness
BraA03g055080.4C.1	TCA-element	CCATCTTTTT	1919	9	-	Nicotiana tabacum	cis-acting element involved in salicylic acid responsiveness
BraA03g055080.4C.2	LTR	CCGAAA	1938	6	-	Hordeum vulgare	cis-acting element involved in low-temperature responsiveness
BraA03g055080.4C.2	TCA-element	CCATCTTTTT	1606	9	-	Nicotiana tabacum	cis-acting element involved in salicylic acid responsiveness
BraA03g055080.4C.2	ABRE	TACGTGTC	443	8	+	Oryza sativa	cis-acting element involved in the abscisic acid responsiveness
BraA03g055080.4C.2	ABRE	ACGTG	444	5	+	Arabidopsis thaliana	cis-acting element involved in the abscisic acid responsiveness
BraA03g055080.4C.2	ABRE	ACGTG	599	5	-	Arabidopsis thaliana	cis-acting element involved in the abscisic acid responsiveness
BraA03g055080.4C.2	ABRE	CACGTG	850	6	+	Arabidopsis thaliana	cis-acting element involved in the abscisic acid responsiveness
BraA03g055080.4C.2	ABRE	ACGTG	851	5	+	Arabidopsis thaliana	cis-acting element involved in the abscisic acid responsiveness
BraA03g055080.4C.2	ABRE	ACGTG	1457	5	+	Arabidopsis thaliana	cis-acting element involved in the abscisic acid responsiveness
BraA03g055080.4C.2	ABRE	TACGGTC	1535	7	-	Arabidopsis thaliana	cis-acting element involved in the abscisic acid responsiveness
BraA03g055080.4C.2	ABRE	AACCCGG	1751	7	-	Arabidopsis thaliana	cis-acting element involved in the abscisic acid responsiveness
BraA03g055080.4C.4	TCA-element	CCATCTTTTT	1919	9	-	Nicotiana tabacum	cis-acting element involved in salicylic acid responsiveness
BraA03g055080.4C.4	ABRE	ACGTG	217	5	-	Arabidopsis thaliana	cis-acting element involved in the abscisic acid responsiveness
BraA03g055080.4C.4	ABRE	TACGTGTC	756	8	+	Oryza sativa	cis-acting element involved in the abscisic acid responsiveness
BraA03g055080.4C.4	ABRE	ACGTG	757	5	+	Arabidopsis thaliana	cis-acting element involved in the abscisic acid responsiveness
BraA03g055080.4C.4	ABRE	ACGTG	912	5	-	Arabidopsis thaliana	cis-acting element involved in the abscisic acid responsiveness
BraA03g055080.4C.4	ABRE	CACGTG	1163	6	-	Arabidopsis thaliana	cis-acting element involved in the abscisic acid responsiveness
BraA03g055080.4C.4	ABRE	ACGTG	1164	5	+	Arabidopsis thaliana	cis-acting element involved in the abscisic acid responsiveness
BraA03g055080.4C.4	ABRE	ACGTG	1770	5	+	Arabidopsis thaliana	cis-acting element involved in the abscisic acid responsiveness
BraA03g055080.4C.4	ABRE	TACGGTC	1848	7	-	Arabidopsis thaliana	cis-acting element involved in the abscisic acid responsiveness
BraA03g061690.4C.1	ABRE	ACGTG	1009	5	+	Arabidopsis thaliana	cis-acting element involved in the abscisic acid responsiveness
BraA03g061690.4C.1	ABRE	ACGTG	1581	5	-	Arabidopsis thaliana	cis-acting element involved in the abscisic acid responsiveness
BraA04g004050.4C.1	LTR	CCGAAA	376	6	+	Hordeum vulgare	cis-acting element involved in low-temperature responsiveness
BraA04g004050.4C.1	LTR	CCGAAA	1091	6	+	Hordeum vulgare	cis-acting element involved in low-temperature responsiveness
BraA04g004050.4C.1	LTR	CCGAAA	1118	6	+	Hordeum vulgare	cis-acting element involved in low-temperature responsiveness
BraA04g004050.4C.1	ABRE	CGTACGTGCA	716	9	+	Hordeum vulgare	cis-acting element involved in the abscisic acid responsiveness
BraA04g004050.4C.1	ABRE	ACGTG	1905	5	-	Arabidopsis thaliana	cis-acting element involved in the abscisic acid responsiveness
BraA05g011690.4C.1	ABRE	ACGTG	151	5	+	Arabidopsis thaliana	cis-acting element involved in the abscisic acid responsiveness
BraA05g011690.4C.1	ABRE	ACGTG	1349	5	+	Arabidopsis thaliana	cis-acting element involved in the abscisic acid responsiveness
BraA05g011690.4C.1	ABRE	ACGTG	1929	5	+	Arabidopsis thaliana	cis-acting element involved in the abscisic acid responsiveness
BraA05g011690.4C.1	LTR	CCGAAA	991	6	+	Hordeum vulgare	cis-acting element involved in low-temperature responsiveness
BraA05g023960.4C.1	ABRE	TACGTGTC	102	8	+	Oryza sativa	cis-acting element involved in the abscisic acid responsiveness
BraA05g023960.4C.1	ABRE	ACGTG	103	5	+	Arabidopsis thaliana	cis-acting element involved in the abscisic acid responsiveness
BraA05g023960.4C.1	ABRE	TACGTGTC	431	8	+	Oryza sativa	cis-acting element involved in the abscisic acid responsiveness
BraA05g023960.4C.1	ABRE	ACGTG	432	5	+	Arabidopsis thaliana	cis-acting element involved in the abscisic acid responsiveness
BraA05g023960.4C.1	ABRE	ACGTG	787	5	-	Arabidopsis thaliana	cis-acting element involved in the abscisic acid responsiveness
BraA05g023960.4C.1	ABRE	AACCCGG	1366	7	-	Arabidopsis thaliana	cis-acting element involved in the abscisic acid responsiveness
BraA05g023960.4C.1	ABRE	ACGTG	1404	5	-	Arabidopsis thaliana	cis-acting element involved in the abscisic acid responsiveness
BraA05g023960.4C.1	LTR	CCGAAA	113	6	-	Hordeum vulgare	cis-acting element involved in low-temperature responsiveness
BraA05g023960.4C.1	LTR	CCGAAA	442	6	-	Hordeum vulgare	cis-acting element involved in low-temperature responsiveness
BraA05g031180.4C.1	LTR	CCGAAA	1139	6	+	Hordeum vulgare	cis-acting element involved in low-temperature responsiveness
BraA05g031180.4C.1	TCA-element	TCAGAAGAGG	179	9	+	Brassica oleracea	cis-acting element involved in salicylic acid responsiveness
BraA05g031180.4C.1	ABRE	ACGTG	449	5	+	Arabidopsis thaliana	cis-acting element involved in the abscisic acid responsiveness
BraA05g031180.4C.1	ABRE	ACGTG	1004	5	+	Arabidopsis thaliana	cis-acting element involved in the abscisic acid responsiveness
BraA05g032160.4C.1	TCA-element	TCAGAAGAGG	381	9	-	Brassica oleracea	cis-acting element involved in salicylic acid responsiveness
BraA05g032160.4C.1	LTR	CCGAAA	84	6	-	Hordeum vulgare	cis-acting element involved in low-temperature responsiveness
BraA05g032160.4C.1	LTR	CCGAAA	1110	6	+	Hordeum vulgare	cis-acting element involved in low-temperature responsiveness
BraA05g032160.4C.1	LTR	CCGAAA	1418	6	-	Hordeum vulgare	cis-acting element involved in low-temperature responsiveness
BraA05g032160.4C.1	LTR	CCGAAA	1455	6	-	Hordeum vulgare	cis-acting element involved in low-temperature responsiveness
BraA05g033940.4C.1	LTR	CCGAAA	1675	6	+	Hordeum vulgare	cis-acting element involved in low-temperature responsiveness
BraA05g033940.4C.1	ABRE	CGCACGTGTC	979	9	-	Hordeum vulgare	cis-acting element involved in the abscisic acid responsiveness
BraA05g033940.4C.1	ABRE	CACGTG	981	6	+	Arabidopsis thaliana	cis-acting element involved in the abscisic acid responsiveness
BraA05g033940.4C.1	ABRE	ACGTG	982	5	+	Arabidopsis thaliana	cis-acting element involved in the abscisic acid responsiveness
BraA05g033940.4C.1	ABRE	CACGTG	1056	6	-	Arabidopsis thaliana	cis-acting element involved in the abscisic acid responsiveness
BraA05g033940.4C.1	ABRE	ACGTG	1057	5	+	Arabidopsis thaliana	cis-acting element involved in the abscisic acid responsiveness
BraA05g033940.4C.1	ABRE	GACACGTGGC	1816	9	-	Triticum aestivum	cis-acting element involved in the abscisic acid responsiveness
BraA05g033940.4C.1	ABRE	CACGTG	1818	6	-	Arabidopsis thaliana	cis-acting element involved in the abscisic acid responsiveness
BraA05g033940.4C.1	ABRE	ACGTG	1819	5	+	Arabidopsis thaliana	cis-acting element involved in the abscisic acid responsiveness
BraA05g033940.4C.1	ABRE	ACGTG	1862	5	-	Arabidopsis thaliana	cis-acting element involved in the abscisic acid responsiveness
BraA05g033940.4C.1	TCA-element	TCAGAAGAGG	1206	9	+	Brassica oleracea	cis-acting element involved in salicylic acid responsiveness
BraA06g001790.4C.1	TCA-element	CCATCTTTTT	382	9	-	Nicotiana tabacum	cis-acting element involved in salicylic acid responsiveness
BraA06g001790.4C.1	ABRE	GCAACGTGTC	995	9	-	Hordeum vulgare	cis-acting element involved in the abscisic acid responsiveness
BraA06g001790.4C.1	ABRE	CACGTG	997	6	+	Arabidopsis thaliana	cis-acting element involved in the abscisic acid responsiveness
BraA06g001790.4C.1	ABRE	ACGTG	998	5	+	Arabidopsis thaliana	cis-acting element involved in the abscisic acid responsiveness
BraA06g001790.4C.1	ABRE	GCAACGTGTC	1003	9	+	Hordeum vulgare	cis-acting element involved in the abscisic acid responsiveness
BraA06g001790.4C.1	ABRE	CACGTG	1005	6	+	Arabidopsis thaliana	cis-acting element involved in the abscisic acid responsiveness
BraA06g001790.4C.1	ABRE	ACGTG	1006	5	+	Arabidopsis thaliana	cis-acting element involved in the abscisic acid responsiveness
BraA06g001790.4C.1	ABRE	ACGTG	1015	5	-	Arabidopsis thaliana	cis-acting element involved in the abscisic acid responsiveness
BraA06g001790.4C.1	ABRE	ACGTG	1226	5	+	Arabidopsis thaliana	cis-acting element involved in the abscisic acid responsiveness
BraA06g001790.4C.1	ABRE	CGCACGTGTC	1810	9	+	Hordeum vulgare	cis-acting element involved in the abscisic acid responsiveness
BraA06g001790.4C.1	ABRE	CACGTG	1812	6	-	Arabidopsis thaliana	cis-acting element involved in the abscisic acid responsiveness
BraA06g001790.4C.1	ABRE	ACGTG	1813	5	+	Arabidopsis thaliana	cis-acting element involved in the abscisic acid responsiveness
BraA06g001790.4C.1	ABRE	ACGTG	1875	5	-	Arabidopsis thaliana	cis-acting element involved in the abscisic acid responsiveness
BraA06g028110.4C.1	ABRE	ACGTG	1156	5	+	Arabidopsis thaliana	cis-acting element involved in the abscisic acid responsiveness
BraA06g028110.4C.1	ABRE	ACGTG	1869	5	+	Arabidopsis thaliana	cis-acting element involved in the abscisic acid responsiveness
BraA06g029540.4C.1	TCA-element	CCATCTTTTT	1109	9	-	Nicotiana tabacum	cis-acting element involved in salicylic acid responsiveness
BraA06g029540.4C.1	ABRE	ACGTG	1752	5	+	Arabidopsis thaliana	cis-acting element involved in the abscisic acid responsiveness
BraA06g029540.4C.1	ABRE	CACGTG	1851	6	-	Arabidopsis thaliana	cis-acting element involved in the abscisic acid responsiveness
BraA06g029540.4C.1	ABRE	ACGTG	1852	5	+	Arabidopsis thaliana	cis-acting element involved in the abscisic acid responsiveness
BraA06g029540.4C.1	ABRE	ACGTG	1912	5	+	Arabidopsis thaliana	cis-acting element involved in the abscisic acid responsiveness
BraA06g029540.4C.1	ABRE	CACGTG	1935	6	-	Arabidopsis thaliana	cis-acting element involved in the abscisic acid responsiveness
BraA06g029540.4C.1	ABRE	ACGTG	1936	5	+	Arabidopsis thaliana	cis-acting element involved in the abscisic acid responsiveness
BraA06g029540.4C.2	TCA-element	CCATCTTTTT	1109	9	-	Nicotiana tabacum	cis-acting element involved in salicylic acid responsiveness
BraA06g029540.4C.2	ABRE	ACGTG	1752	5	+	Arabidopsis thaliana	cis-acting element involved in the abscisic acid responsiveness
BraA06g029540.4C.2	ABRE	CACGTG	1851	6	-	Arabidopsis thaliana	cis-acting element involved in the abscisic acid responsiveness
BraA06g029540.4C.2	ABRE	ACGTG	1852	5	+	Arabidopsis thaliana	cis-acting element involved in the abscisic acid responsiveness
BraA06g029540.4C.2	ABRE	ACGTG	1912	5	+	Arabidopsis thaliana	cis-acting element involved in the abscisic acid responsiveness
BraA06g029540.4C.2	ABRE	CACGTG	1935	6	-	Arabidopsis thaliana	cis-acting element involved in the abscisic acid responsiveness
BraA06g029540.4C.2	ABRE	ACGTG	1936	5	+	Arabidopsis thaliana	cis-acting element involved in the abscisic acid responsiveness
BraA06g044470.4C.1	ABRE	TACGGTC	470	7	+	Arabidopsis thaliana	cis-acting element involved in the abscisic acid responsiveness
BraA06g044470.4C.1	ABRE	ACGTG	1150	5	+	Arabidopsis thaliana	cis-acting element involved in the abscisic acid responsiveness
BraA06g044470.4C.1	ABRE	ACGTG	1956	5	+	Arabidopsis thaliana	cis-acting element involved in the abscisic acid responsiveness
BraA07g026020.4C.1	ABRE	ACGTG	1598	5	-	Arabidopsis thaliana	cis-acting element involved in the abscisic acid responsiveness
BraA07g035620.4C.1	TCA-element	CCATCTTTTT	1026	9	-	Nicotiana tabacum	cis-acting element involved in salicylic acid responsiveness
BraA07g035620.4C.1	ABRE	ACGTG	458	5	+	Arabidopsis thaliana	cis-acting element involved in the abscisic acid responsiveness
BraA07g035620.4C.1	ABRE	GACACGTGGC	514	9	-	Triticum aestivum	cis-acting element involved in the abscisic acid responsiveness
BraA07g035620.4C.1	ABRE	ACGTG	516	5	-	Arabidopsis thaliana	cis-acting element involved in the abscisic acid responsiveness
BraA07g035620.4C.1	ABRE	AACCCGG	810	7	-	Arabidopsis thaliana	cis-acting element involved in the abscisic acid responsiveness
BraA07g035820.4C.1	ABRE	ACGTG	715	5	-	Arabidopsis thaliana	cis-acting element involved in the abscisic acid responsiveness
BraA07g035820.4C.1	ABRE	ACGTG	1171	5	-	Arabidopsis thaliana	cis-acting element involved in the abscisic acid responsiveness
BraA07g043640.4C.1	ABRE	ACGTG	773	5	-	Arabidopsis thaliana	cis-acting element involved in the abscisic acid responsiveness
BraA08g009270.4C.1	LTR	CCGAAA	1690	6	-	Hordeum vulgare	cis-acting element involved in low-temperature responsiveness
BraA09g001190.4C.1	LTR	CCGAAA	1346	6	-	Hordeum vulgare	cis-acting element involved in low-temperature responsiveness
BraA09g001190.4C.1	LTR	CCGAAA	1819	6	+	Hordeum vulgare	cis-acting element involved in low-temperature responsiveness
BraA09g001190.4C.1	TCA-element	CCATCTTTTT	718	9	-	Nicotiana tabacum	cis-acting element involved in salicylic acid responsiveness
BraA09g001190.4C.1	ABRE	CACGTG	734	6	+	Arabidopsis thaliana	cis-acting element involved in the abscisic acid responsiveness
BraA09g001190.4C.1	ABRE	ACGTG	735	5	+	Arabidopsis thaliana	cis-acting element involved in the abscisic acid responsiveness
BraA09g001190.4C.1	ABRE	ACGTG	885	5	-	Arabidopsis thaliana	cis-acting element involved in the abscisic acid responsiveness
BraA09g001190.4C.1	ABRE	ACGTG	1799	5	-	Arabidopsis thaliana	cis-acting element involved in the abscisic acid responsiveness
BraA09g004000.4C.1	ABRE	ACGTG	397	5	+	Arabidopsis thaliana	cis-acting element involved in the abscisic acid responsiveness
BraA09g004000.4C.1	ABRE	CACGTG	534	6	+	Arabidopsis thaliana	cis-acting element involved in the abscisic acid responsiveness
BraA09g004000.4C.1	ABRE	ACGTG	535	5	+	Arabidopsis thaliana	cis-acting element involved in the abscisic acid responsiveness
BraA09g004000.4C.1	ABRE	CACGTG	666	6	+	Arabidopsis thaliana	cis-acting element involved in the abscisic acid responsiveness
BraA09g004000.4C.1	ABRE	ACGTG	667	5	+	Arabidopsis thaliana	cis-acting element involved in the abscisic acid responsiveness
BraA10g000880.4C.1	ABRE	ACGTG	973	5	+	Arabidopsis thaliana	cis-acting element involved in the abscisic acid responsiveness
BraA10g000880.4C.1	ABRE	ACGTG	1650	5	-	Arabidopsis thaliana	cis-acting element involved in the abscisic acid responsiveness
BraA10g000880.4C.1	ABRE	ACGTG	1731	5	+	Arabidopsis thaliana	cis-acting element involved in the abscisic acid responsiveness
BraA10g000890.4C.1	ABRE	ACGTG	276	5	+	Arabidopsis thaliana	cis-acting element involved in the abscisic acid responsiveness
BraA10g000890.4C.1	ABRE	ACGTG	916	5	+	Arabidopsis thaliana	cis-acting element involved in the abscisic acid responsiveness
BraA10g000890.4C.1	ABRE	CACGTG	1979	6	-	Arabidopsis thaliana	cis-acting element involved in the abscisic acid responsiveness
BraA10g000890.4C.1	ABRE	ACGTG	1980	5	+	Arabidopsis thaliana	cis-acting element involved in the abscisic acid responsiveness
BraA10g000890.4C.1	TCA-element	CCATCTTTTT	978	9	+	Nicotiana tabacum	cis-acting element involved in salicylic acid responsiveness
BraA10g000890.4C.1	TCA-element	CCATCTTTTT	1030	9	-	Nicotiana tabacum	cis-acting element involved in salicylic acid responsiveness
BraA10g000890.4C.1	TCA-element	TCAGAAGAGG	1204	9	-	Brassica oleracea	cis-acting element involved in salicylic acid responsiveness
BraA10g001000.4C.1	ABRE	ACGTG	898	5	-	Arabidopsis thaliana	cis-acting element involved in the abscisic acid responsiveness
BraA10g001000.4C.1	ABRE	CACGTG	1783	6	-	Arabidopsis thaliana	cis-acting element involved in the abscisic acid responsiveness
BraA10g001000.4C.1	ABRE	ACGTG	1784	5	+	Arabidopsis thaliana	cis-acting element involved in the abscisic acid responsiveness
BraA10g001000.4C.1	ABRE	ACGTG	1799	5	-	Arabidopsis thaliana	cis-acting element involved in the abscisic acid responsiveness
BraA10g001000.4C.1	TCA-element	CCATCTTTTT	35	9	-	Nicotiana tabacum	cis-acting element involved in salicylic acid responsiveness
BraA10g019450.4C.1	ABRE	ACGTG	1217	5	-	Arabidopsis thaliana	cis-acting element involved in the abscisic acid responsiveness
BraA10g019450.4C.1	ABRE	ACGTG	1746	5	+	Arabidopsis thaliana	cis-acting element involved in the abscisic acid responsiveness
BraA10g019450.4C.1	ABRE	ACGTG	2005	5	+	Arabidopsis thaliana	cis-acting element involved in the abscisic acid responsiveness
BraA10g019450.4C.1	LTR	CCGAAA	1325	6	+	Hordeum vulgare	cis-acting element involved in low-temperature responsiveness
BraA10g019450.4C.1	LTR	CCGAAA	1889	6	+	Hordeum vulgare	cis-acting element involved in low-temperature responsiveness
BraA10g031380.4C.1	ABRE	ACGTG	413	5	-	Arabidopsis thaliana	cis-acting element involved in the abscisic acid responsiveness
BraA10g031380.4C.1	TCA-element	CCATCTTTTT	1728	9	+	Nicotiana tabacum	cis-acting element involved in salicylic acid responsiveness
BraA10g031380.4C.2	TCA-element	CCATCTTTTT	1728	9	+	Nicotiana tabacum	cis-acting element involved in salicylic acid responsiveness
BraA10g031380.4C.2	ABRE	ACGTG	413	5	-	Arabidopsis thaliana	cis-acting element involved in the abscisic acid responsiveness
BraA10g031380.4C.3	TCA-element	CCATCTTTTT	1728	9	+	Nicotiana tabacum	cis-acting element involved in salicylic acid responsiveness
BraA10g031380.4C.3	ABRE	ACGTG	413	5	-	Arabidopsis thaliana	cis-acting element involved in the abscisic acid responsiveness
BraA10g031380.4C.4	ABRE	ACGTG	413	5	-	Arabidopsis thaliana	cis-acting element involved in the abscisic acid responsiveness
BraA10g031380.4C.4	TCA-element	CCATCTTTTT	1728	9	+	Nicotiana tabacum	cis-acting element involved in salicylic acid responsiveness
BraA10g032150.4C.1	ABRE	ACGTG	126	5	-	Arabidopsis thaliana	cis-acting element involved in the abscisic acid responsiveness
BraA10g032150.4C.1	ABRE	ACGTG	285	5	-	Arabidopsis thaliana	cis-acting element involved in the abscisic acid responsiveness
BraA10g032150.4C.1	ABRE	ACGTG	1086	5	-	Arabidopsis thaliana	cis-acting element involved in the abscisic acid responsiveness
BraA10g032150.4C.1	ABRE	ACGTG	1683	5	-	Arabidopsis thaliana	cis-acting element involved in the abscisic acid responsiveness
BraA10g032150.4C.1	ABRE	ACGTG	1712	5	-	Arabidopsis thaliana	cis-acting element involved in the abscisic acid responsiveness
BraA10g032150.4C.1	ABRE	ACGTG	1746	5	+	Arabidopsis thaliana	cis-acting element involved in the abscisic acid responsiveness
BraA01g008440.4C.1	TCA-element	CCATCTTTTT	482	9	-	Nicotiana tabacum	cis-acting element involved in salicylic acid responsiveness
BraA01g008440.4C.1	LTR	CCGAAA	1932	6	+	Hordeum vulgare	cis-acting element involved in low-temperature responsiveness
BraA01g008440.4C.1	ABRE	TACGTGTC	1281	8	-	Oryza sativa	cis-acting element involved in the abscisic acid responsiveness
BraA01g008440.4C.1	ABRE	ACGTG	1283	5	-	Arabidopsis thaliana	cis-acting element involved in the abscisic acid responsiveness
BraA01g008440.4C.2	TCA-element	CCATCTTTTT	482	9	-	Nicotiana tabacum	cis-acting element involved in salicylic acid responsiveness
BraA01g008440.4C.2	ABRE	TACGTGTC	1281	8	-	Oryza sativa	cis-acting element involved in the abscisic acid responsiveness
BraA01g008440.4C.2	ABRE	ACGTG	1283	5	-	Arabidopsis thaliana	cis-acting element involved in the abscisic acid responsiveness
BraA01g008440.4C.2	LTR	CCGAAA	1932	6	+	Hordeum vulgare	cis-acting element involved in low-temperature responsiveness
BraA01g009050.4C.1	ABRE	ACGTG	44	5	+	Arabidopsis thaliana	cis-acting element involved in the abscisic acid responsiveness
BraA01g009050.4C.1	ABRE	ACGTG	388	5	-	Arabidopsis thaliana	cis-acting element involved in the abscisic acid responsiveness
BraA01g009050.4C.1	TCA-element	CCATCTTTTT	1570	9	-	Nicotiana tabacum	cis-acting element involved in salicylic acid responsiveness
BraA01g009080.4C.1	ABRE	GCAACGTGTC	406	9	-	Hordeum vulgare	cis-acting element involved in the abscisic acid responsiveness
BraA01g009080.4C.1	ABRE	ACGTG	638	5	+	Arabidopsis thaliana	cis-acting element involved in the abscisic acid responsiveness
BraA01g009080.4C.1	TCA-element	CCATCTTTTT	144	9	-	Nicotiana tabacum	cis-acting element involved in salicylic acid responsiveness
BraA01g009080.4C.1	TCA-element	CCATCTTTTT	855	9	-	Nicotiana tabacum	cis-acting element involved in salicylic acid responsiveness
BraA01g040360.4C.1	TCA-element	CCATCTTTTT	1906	9	+	Nicotiana tabacum	cis-acting element involved in salicylic acid responsiveness
BraA01g040360.4C.1	LTR	CCGAAA	1517	6	-	Hordeum vulgare	cis-acting element involved in low-temperature responsiveness
BraA01g046370.4C.1	TCA-element	CCATCTTTTT	241	9	+	Nicotiana tabacum	cis-acting element involved in salicylic acid responsiveness
BraA01g046370.4C.1	TCA-element	TCAGAAGAGG	684	9	-	Brassica oleracea	cis-acting element involved in salicylic acid responsiveness
BraA02g017360.4C.1	ABRE	CACGTG	288	6	+	Arabidopsis thaliana	cis-acting element involved in the abscisic acid responsiveness
BraA02g017360.4C.1	ABRE	ACGTG	289	5	+	Arabidopsis thaliana	cis-acting element involved in the abscisic acid responsiveness
BraA02g017360.4C.1	ABRE	ACGTG	1057	5	-	Arabidopsis thaliana	cis-acting element involved in the abscisic acid responsiveness
BraA02g017360.4C.1	ABRE	ACGTG	1625	5	+	Arabidopsis thaliana	cis-acting element involved in the abscisic acid responsiveness
BraA02g021380.4C.1	LTR	CCGAAA	224	6	-	Hordeum vulgare	cis-acting element involved in low-temperature responsiveness
BraA02g021380.4C.1	LTR	CCGAAA	1224	6	-	Hordeum vulgare	cis-acting element involved in low-temperature responsiveness
BraA02g021380.4C.1	ABRE	TACGTGTC	44	8	+	Oryza sativa	cis-acting element involved in the abscisic acid responsiveness
BraA02g021380.4C.1	ABRE	ACGTG	45	5	+	Arabidopsis thaliana	cis-acting element involved in the abscisic acid responsiveness
BraA02g021380.4C.1	ABRE	GCAACGTGTC	88	9	-	Hordeum vulgare	cis-acting element involved in the abscisic acid responsiveness
BraA02g021380.4C.1	ABRE	ACGTG	90	5	-	Arabidopsis thaliana	cis-acting element involved in the abscisic acid responsiveness
BraA02g021380.4C.1	ABRE	ACGTG	294	5	-	Arabidopsis thaliana	cis-acting element involved in the abscisic acid responsiveness
BraA02g021380.4C.1	ABRE	ACGTG	1002	5	+	Arabidopsis thaliana	cis-acting element involved in the abscisic acid responsiveness
BraA02g021380.4C.1	ABRE	ACGTG	1417	5	-	Arabidopsis thaliana	cis-acting element involved in the abscisic acid responsiveness
BraA02g021380.4C.1	TCA-element	CCATCTTTTT	494	9	+	Nicotiana tabacum	cis-acting element involved in salicylic acid responsiveness
BraA02g024880.4C.1	LTR	CCGAAA	965	6	+	Hordeum vulgare	cis-acting element involved in low-temperature responsiveness
BraA02g024880.4C.1	ABRE	ACGTG	129	5	+	Arabidopsis thaliana	cis-acting element involved in the abscisic acid responsiveness
BraA02g024880.4C.1	ABRE	ACGTG	492	5	-	Arabidopsis thaliana	cis-acting element involved in the abscisic acid responsiveness
BraA02g024880.4C.1	ABRE	CACGTG	1011	6	-	Arabidopsis thaliana	cis-acting element involved in the abscisic acid responsiveness
BraA02g024880.4C.1	ABRE	ACGTG	1012	5	+	Arabidopsis thaliana	cis-acting element involved in the abscisic acid responsiveness
BraA02g024880.4C.1	ABRE	CACGTG	1195	6	-	Arabidopsis thaliana	cis-acting element involved in the abscisic acid responsiveness
BraA02g024880.4C.1	ABRE	ACGTG	1196	5	+	Arabidopsis thaliana	cis-acting element involved in the abscisic acid responsiveness
BraA02g024880.4C.1	ABRE	CACGTG	1284	6	-	Arabidopsis thaliana	cis-acting element involved in the abscisic acid responsiveness
BraA02g024880.4C.1	ABRE	ACGTG	1285	5	+	Arabidopsis thaliana	cis-acting element involved in the abscisic acid responsiveness
BraA02g024880.4C.1	ABRE	ACGTG	1600	5	-	Arabidopsis thaliana	cis-acting element involved in the abscisic acid responsiveness
BraA02g024880.4C.1	ABRE	GCAACGTGTC	1682	9	+	Hordeum vulgare	cis-acting element involved in the abscisic acid responsiveness
BraA02g024880.4C.1	ABRE	ACGTG	1685	5	+	Arabidopsis thaliana	cis-acting element involved in the abscisic acid responsiveness
BraA02g024880.4C.1	ABRE	GACACGTGGC	1793	9	-	Triticum aestivum	cis-acting element involved in the abscisic acid responsiveness
BraA02g024880.4C.1	ABRE	CACGTG	1795	6	-	Arabidopsis thaliana	cis-acting element involved in the abscisic acid responsiveness
BraA02g024880.4C.1	ABRE	ACGTG	1796	5	+	Arabidopsis thaliana	cis-acting element involved in the abscisic acid responsiveness
BraA02g024880.4C.1	ABRE	GCAACGTGTC	1907	9	+	Hordeum vulgare	cis-acting element involved in the abscisic acid responsiveness
BraA02g024880.4C.1	ABRE	CACGTG	1909	6	-	Arabidopsis thaliana	cis-acting element involved in the abscisic acid responsiveness
BraA02g024880.4C.1	ABRE	ACGTG	1910	5	+	Arabidopsis thaliana	cis-acting element involved in the abscisic acid responsiveness
BraA03g006490.4C.1	ABRE	ACGTG	1564	5	-	Arabidopsis thaliana	cis-acting element involved in the abscisic acid responsiveness
BraA03g006490.4C.1	ABRE	ACGTG	1734	5	+	Arabidopsis thaliana	cis-acting element involved in the abscisic acid responsiveness
BraA03g027820.4C.1	ABRE	ACGTG	1916	5	+	Arabidopsis thaliana	cis-acting element involved in the abscisic acid responsiveness
BraA03g044210.4C.1	ABRE	ACGTG	79	5	-	Arabidopsis thaliana	cis-acting element involved in the abscisic acid responsiveness
BraA03g044210.4C.1	ABRE	CACGTG	951	6	+	Arabidopsis thaliana	cis-acting element involved in the abscisic acid responsiveness
BraA03g044210.4C.1	ABRE	ACGTG	952	5	+	Arabidopsis thaliana	cis-acting element involved in the abscisic acid responsiveness
BraA03g044210.4C.1	LTR	CCGAAA	1274	6	+	Hordeum vulgare	cis-acting element involved in low-temperature responsiveness
BraA03g044210.4C.1	TCA-element	TCAGAAGAGG	1346	9	+	Brassica oleracea	cis-acting element involved in salicylic acid responsiveness
BraA04g026270.4C.1	ABRE	ACGTG	392	5	-	Arabidopsis thaliana	cis-acting element involved in the abscisic acid responsiveness
BraA04g026270.4C.1	ABRE	ACGTG	758	5	+	Arabidopsis thaliana	cis-acting element involved in the abscisic acid responsiveness
BraA04g026270.4C.1	ABRE	CACGTG	1076	6	-	Arabidopsis thaliana	cis-acting element involved in the abscisic acid responsiveness
BraA04g026270.4C.1	ABRE	ACGTG	1077	5	+	Arabidopsis thaliana	cis-acting element involved in the abscisic acid responsiveness
BraA04g026270.4C.1	ABRE	ACGTG	1573	5	+	Arabidopsis thaliana	cis-acting element involved in the abscisic acid responsiveness
BraA04g034530.4C.1	ABRE	ACGTG	758	5	+	Arabidopsis thaliana	cis-acting element involved in the abscisic acid responsiveness
BraA04g034530.4C.1	LTR	CCGAAA	148	6	-	Hordeum vulgare	cis-acting element involved in low-temperature responsiveness
BraA04g034530.4C.1	LTR	CCGAAA	1485	6	+	Hordeum vulgare	cis-acting element involved in low-temperature responsiveness
BraA05g001920.4C.1	LTR	CCGAAA	97	6	-	Hordeum vulgare	cis-acting element involved in low-temperature responsiveness
BraA05g001920.4C.1	LTR	CCGAAA	551	6	-	Hordeum vulgare	cis-acting element involved in low-temperature responsiveness
BraA05g001920.4C.1	LTR	CCGAAA	1235	6	-	Hordeum vulgare	cis-acting element involved in low-temperature responsiveness
BraA05g016200.4C.1	TCA-element	CCATCTTTTT	67	9	+	Nicotiana tabacum	cis-acting element involved in salicylic acid responsiveness
BraA05g016200.4C.1	ABRE	ACGTG	886	5	+	Arabidopsis thaliana	cis-acting element involved in the abscisic acid responsiveness
BraA05g016200.4C.1	LTR	CCGAAA	1774	6	-	Hordeum vulgare	cis-acting element involved in low-temperature responsiveness
BraA05g024520.4C.1	ABRE	ACGTG	50	5	+	Arabidopsis thaliana	cis-acting element involved in the abscisic acid responsiveness
BraA05g024520.4C.1	ABRE	TACGTGTC	1099	8	-	Oryza sativa	cis-acting element involved in the abscisic acid responsiveness
BraA05g024520.4C.1	ABRE	ACGTG	1101	5	-	Arabidopsis thaliana	cis-acting element involved in the abscisic acid responsiveness
BraA05g024520.4C.1	ABRE	CACGTG	1572	6	-	Arabidopsis thaliana	cis-acting element involved in the abscisic acid responsiveness
BraA05g024520.4C.1	ABRE	ACGTG	1573	5	+	Arabidopsis thaliana	cis-acting element involved in the abscisic acid responsiveness
BraA05g024520.4C.1	LTR	CCGAAA	104	6	-	Hordeum vulgare	cis-acting element involved in low-temperature responsiveness
BraA05g024520.4C.1	LTR	CCGAAA	132	6	-	Hordeum vulgare	cis-acting element involved in low-temperature responsiveness
BraA05g024520.4C.1	LTR	CCGAAA	138	6	+	Hordeum vulgare	cis-acting element involved in low-temperature responsiveness
BraA05g024520.4C.1	TCA-element	CCATCTTTTT	1002	9	+	Nicotiana tabacum	cis-acting element involved in salicylic acid responsiveness
BraA05g024520.4C.1	TCA-element	TCAGAAGAGG	1338	9	-	Brassica oleracea	cis-acting element involved in salicylic acid responsiveness
BraA05g024520.4C.2	LTR	CCGAAA	252	6	-	Hordeum vulgare	cis-acting element involved in low-temperature responsiveness
BraA05g024520.4C.2	LTR	CCGAAA	280	6	-	Hordeum vulgare	cis-acting element involved in low-temperature responsiveness
BraA05g024520.4C.2	LTR	CCGAAA	286	6	+	Hordeum vulgare	cis-acting element involved in low-temperature responsiveness
BraA05g024520.4C.2	ABRE	ACGTG	198	5	+	Arabidopsis thaliana	cis-acting element involved in the abscisic acid responsiveness
BraA05g024520.4C.2	ABRE	TACGTGTC	1247	8	-	Oryza sativa	cis-acting element involved in the abscisic acid responsiveness
BraA05g024520.4C.2	ABRE	ACGTG	1249	5	-	Arabidopsis thaliana	cis-acting element involved in the abscisic acid responsiveness
BraA05g024520.4C.2	ABRE	CACGTG	1720	6	-	Arabidopsis thaliana	cis-acting element involved in the abscisic acid responsiveness
BraA05g024520.4C.2	ABRE	ACGTG	1721	5	+	Arabidopsis thaliana	cis-acting element involved in the abscisic acid responsiveness
BraA05g024520.4C.2	TCA-element	CCATCTTTTT	1150	9	+	Nicotiana tabacum	cis-acting element involved in salicylic acid responsiveness
BraA05g024520.4C.2	TCA-element	TCAGAAGAGG	1486	9	-	Brassica oleracea	cis-acting element involved in salicylic acid responsiveness
BraA05g024760.4C.1	ABRE	AACCCGG	475	7	+	Arabidopsis thaliana	cis-acting element involved in the abscisic acid responsiveness
BraA05g024760.4C.1	ABRE	ACGTG	1149	5	-	Arabidopsis thaliana	cis-acting element involved in the abscisic acid responsiveness
BraA05g024760.4C.1	LTR	CCGAAA	367	6	+	Hordeum vulgare	cis-acting element involved in low-temperature responsiveness
BraA05g036470.4C.1	ABRE	CACGTG	582	6	+	Arabidopsis thaliana	cis-acting element involved in the abscisic acid responsiveness
BraA05g036470.4C.1	ABRE	ACGTG	583	5	+	Arabidopsis thaliana	cis-acting element involved in the abscisic acid responsiveness
BraA05g036470.4C.1	LTR	CCGAAA	611	6	-	Hordeum vulgare	cis-acting element involved in low-temperature responsiveness
BraA05g036470.4C.1	TCA-element	CCATCTTTTT	1826	9	-	Nicotiana tabacum	cis-acting element involved in salicylic acid responsiveness
BraA05g043280.4C.1	ABRE	CACGTG	46	6	+	Arabidopsis thaliana	cis-acting element involved in the abscisic acid responsiveness
BraA05g043280.4C.1	ABRE	ACGTG	47	5	+	Arabidopsis thaliana	cis-acting element involved in the abscisic acid responsiveness
BraA05g043280.4C.1	ABRE	ACGTG	681	5	+	Arabidopsis thaliana	cis-acting element involved in the abscisic acid responsiveness
BraA05g043280.4C.1	ABRE	TACGTGTC	1643	8	+	Oryza sativa	cis-acting element involved in the abscisic acid responsiveness
BraA05g043280.4C.1	ABRE	ACGTG	1644	5	+	Arabidopsis thaliana	cis-acting element involved in the abscisic acid responsiveness
BraA05g043280.4C.1	ABRE	ACGTG	1884	5	+	Arabidopsis thaliana	cis-acting element involved in the abscisic acid responsiveness
BraA05g043280.4C.1	LTR	CCGAAA	1294	6	+	Hordeum vulgare	cis-acting element involved in low-temperature responsiveness
BraA05g043280.4C.1	TCA-element	CCATCTTTTT	1845	9	+	Nicotiana tabacum	cis-acting element involved in salicylic acid responsiveness
BraA06g001800.4C.2	ABRE	ACGTG	401	5	-	Arabidopsis thaliana	cis-acting element involved in the abscisic acid responsiveness
BraA06g001800.4C.2	ABRE	GACACGTGGC	767	9	-	Triticum aestivum	cis-acting element involved in the abscisic acid responsiveness
BraA06g001800.4C.2	ABRE	ACGTG	1375	5	-	Arabidopsis thaliana	cis-acting element involved in the abscisic acid responsiveness
BraA06g001800.4C.2	ABRE	CGCACGTGTC	1386	9	+	Hordeum vulgare	cis-acting element involved in the abscisic acid responsiveness
BraA06g001800.4C.2	ABRE	GCAACGTGTC	1946	9	+	Hordeum vulgare	cis-acting element involved in the abscisic acid responsiveness
BraA06g018380.4C.1	ABRE	AACCCGG	68	7	+	Arabidopsis thaliana	cis-acting element involved in the abscisic acid responsiveness
BraA06g018380.4C.1	LTR	CCGAAA	1221	6	-	Hordeum vulgare	cis-acting element involved in low-temperature responsiveness
BraA06g018380.4C.1	LTR	CCGAAA	1571	6	+	Hordeum vulgare	cis-acting element involved in low-temperature responsiveness
BraA06g018380.4C.2	LTR	CCGAAA	1221	6	-	Hordeum vulgare	cis-acting element involved in low-temperature responsiveness
BraA06g018380.4C.2	LTR	CCGAAA	1571	6	+	Hordeum vulgare	cis-acting element involved in low-temperature responsiveness
BraA06g018380.4C.2	ABRE	AACCCGG	68	7	+	Arabidopsis thaliana	cis-acting element involved in the abscisic acid responsiveness
BraA07g020950.4C.1	ABRE	ACGTG	847	5	+	Arabidopsis thaliana	cis-acting element involved in the abscisic acid responsiveness
BraA07g020950.4C.1	LTR	CCGAAA	1184	6	+	Hordeum vulgare	cis-acting element involved in low-temperature responsiveness
BraA07g020950.4C.1	LTR	CCGAAA	1740	6	+	Hordeum vulgare	cis-acting element involved in low-temperature responsiveness
BraA07g031630.4C.1	LTR	CCGAAA	2006	6	+	Hordeum vulgare	cis-acting element involved in low-temperature responsiveness
BraA07g031630.4C.1	ABRE	CACGTG	77	6	+	Arabidopsis thaliana	cis-acting element involved in the abscisic acid responsiveness
BraA07g031630.4C.1	ABRE	ACGTG	78	5	+	Arabidopsis thaliana	cis-acting element involved in the abscisic acid responsiveness
BraA07g031630.4C.1	ABRE	ACGTG	1806	5	-	Arabidopsis thaliana	cis-acting element involved in the abscisic acid responsiveness
BraA07g031630.4C.1	TCA-element	TCAGAAGAGG	1721	9	-	Brassica oleracea	cis-acting element involved in salicylic acid responsiveness
BraA07g031630.4C.2	ABRE	AACCCGG	83	7	-	Arabidopsis thaliana	cis-acting element involved in the abscisic acid responsiveness
BraA07g031630.4C.2	ABRE	ACGTG	344	5	+	Arabidopsis thaliana	cis-acting element involved in the abscisic acid responsiveness
BraA07g031630.4C.2	ABRE	CACGTG	611	6	+	Arabidopsis thaliana	cis-acting element involved in the abscisic acid responsiveness
BraA07g031630.4C.2	ABRE	ACGTG	612	5	+	Arabidopsis thaliana	cis-acting element involved in the abscisic acid responsiveness
BraA07g031630.4C.3	LTR	CCGAAA	2006	6	+	Hordeum vulgare	cis-acting element involved in low-temperature responsiveness
BraA07g031630.4C.3	ABRE	CACGTG	77	6	+	Arabidopsis thaliana	cis-acting element involved in the abscisic acid responsiveness
BraA07g031630.4C.3	ABRE	ACGTG	78	5	+	Arabidopsis thaliana	cis-acting element involved in the abscisic acid responsiveness
BraA07g031630.4C.3	ABRE	ACGTG	1806	5	-	Arabidopsis thaliana	cis-acting element involved in the abscisic acid responsiveness
BraA07g031630.4C.3	TCA-element	TCAGAAGAGG	1721	9	-	Brassica oleracea	cis-acting element involved in salicylic acid responsiveness
BraA07g031630.4C.4	LTR	CCGAAA	2006	6	+	Hordeum vulgare	cis-acting element involved in low-temperature responsiveness
BraA07g031630.4C.4	ABRE	CACGTG	77	6	+	Arabidopsis thaliana	cis-acting element involved in the abscisic acid responsiveness
BraA07g031630.4C.4	ABRE	ACGTG	78	5	+	Arabidopsis thaliana	cis-acting element involved in the abscisic acid responsiveness
BraA07g031630.4C.4	ABRE	ACGTG	1806	5	-	Arabidopsis thaliana	cis-acting element involved in the abscisic acid responsiveness
BraA07g031630.4C.4	TCA-element	TCAGAAGAGG	1721	9	-	Brassica oleracea	cis-acting element involved in salicylic acid responsiveness
BraA07g041210.4C.1	ABRE	GACACGTACGT	1607	10	-	Oryza sativa	cis-acting element involved in the abscisic acid responsiveness
BraA07g041210.4C.1	ABRE	CGCACGTGTC	1608	10	+	Hordeum vulgare	cis-acting element involved in the abscisic acid responsiveness
BraA07g041210.4C.1	ABRE	CACGTG	1610	6	-	Arabidopsis thaliana	cis-acting element involved in the abscisic acid responsiveness
BraA07g041210.4C.1	ABRE	ACGTG	1611	5	+	Arabidopsis thaliana	cis-acting element involved in the abscisic acid responsiveness
BraA08g026870.4C.1	TCA-element	CCATCTTTTT	1131	9	+	Nicotiana tabacum	cis-acting element involved in salicylic acid responsiveness
BraA09g001320.4C.1	ABRE	ACGTG	239	5	-	Arabidopsis thaliana	cis-acting element involved in the abscisic acid responsiveness
BraA09g001320.4C.1	ABRE	ACGTG	267	5	-	Arabidopsis thaliana	cis-acting element involved in the abscisic acid responsiveness
BraA09g001320.4C.1	ABRE	ACGTG	1853	5	-	Arabidopsis thaliana	cis-acting element involved in the abscisic acid responsiveness
BraA09g001320.4C.1	ABRE	ACGTG	1873	5	-	Arabidopsis thaliana	cis-acting element involved in the abscisic acid responsiveness
BraA09g001320.4C.1	LTR	CCGAAA	64	6	+	Hordeum vulgare	cis-acting element involved in low-temperature responsiveness
BraA09g001320.4C.1	LTR	CCGAAA	520	6	-	Hordeum vulgare	cis-acting element involved in low-temperature responsiveness
BraA09g001320.4C.1	LTR	CCGAAA	570	6	-	Hordeum vulgare	cis-acting element involved in low-temperature responsiveness
BraA09g001420.4C.1	LTR	CCGAAA	667	6	-	Hordeum vulgare	cis-acting element involved in low-temperature responsiveness
BraA09g017240.4C.1	ABRE	ACGTG	801	5	-	Arabidopsis thaliana	cis-acting element involved in the abscisic acid responsiveness
BraA09g017240.4C.1	ABRE	TACGGTC	1540	7	+	Arabidopsis thaliana	cis-acting element involved in the abscisic acid responsiveness
BraA09g017240.4C.1	ABRE	GCAACGTGTC	1816	9	+	Hordeum vulgare	cis-acting element involved in the abscisic acid responsiveness
BraA09g017240.4C.1	ABRE	CACGTG	1818	6	-	Arabidopsis thaliana	cis-acting element involved in the abscisic acid responsiveness
BraA09g017240.4C.1	ABRE	ACGTG	1819	5	+	Arabidopsis thaliana	cis-acting element involved in the abscisic acid responsiveness
BraA09g039010.4C.1	ABRE	ACGTG	1776	5	+	Arabidopsis thaliana	cis-acting element involved in the abscisic acid responsiveness
BraA09g039010.4C.1	TCA-element	CCATCTTTTT	671	9	+	Nicotiana tabacum	cis-acting element involved in salicylic acid responsiveness
BraA09g054510.4C.1	ABRE	CGTACGTGCA	279	9	+	Hordeum vulgare	cis-acting element involved in the abscisic acid responsiveness
BraA09g054510.4C.1	ABRE	CACGTG	872	6	+	Arabidopsis thaliana	cis-acting element involved in the abscisic acid responsiveness
BraA09g054510.4C.1	ABRE	ACGTG	873	5	+	Arabidopsis thaliana	cis-acting element involved in the abscisic acid responsiveness
BraA09g054510.4C.1	ABRE	ACGTG	901	5	+	Arabidopsis thaliana	cis-acting element involved in the abscisic acid responsiveness
BraA09g054510.4C.1	ABRE	ACGTG	1375	5	-	Arabidopsis thaliana	cis-acting element involved in the abscisic acid responsiveness
BraA10g000950.4C.1	LTR	CCGAAA	720	6	-	Hordeum vulgare	cis-acting element involved in low-temperature responsiveness
BraA10g000950.4C.1	ABRE	GCAACGTGTC	365	9	+	Hordeum vulgare	cis-acting element involved in the abscisic acid responsiveness
BraA10g000950.4C.1	ABRE	ACGTG	908	5	+	Arabidopsis thaliana	cis-acting element involved in the abscisic acid responsiveness
BraA10g000950.4C.1	ABRE	ACGTG	952	5	+	Arabidopsis thaliana	cis-acting element involved in the abscisic acid responsiveness
BraA10g000950.4C.1	ABRE	ACGTG	1238	5	+	Arabidopsis thaliana	cis-acting element involved in the abscisic acid responsiveness
BraA10g000950.4C.1	ABRE	ACGTG	1366	5	+	Arabidopsis thaliana	cis-acting element involved in the abscisic acid responsiveness
BraA10g000950.4C.1	ABRE	ACGTG	1757	5	-	Arabidopsis thaliana	cis-acting element involved in the abscisic acid responsiveness
BraA10g000950.4C.1	ABRE	ACGTG	1780	5	-	Arabidopsis thaliana	cis-acting element involved in the abscisic acid responsiveness
BraA10g000950.4C.1	TCA-element	CCATCTTTTT	1480	9	-	Nicotiana tabacum	cis-acting element involved in salicylic acid responsiveness
BraA10g000950.4C.1	TCA-element	CCATCTTTTT	1664	9	+	Nicotiana tabacum	cis-acting element involved in salicylic acid responsiveness
BraA10g000950.4C.1	TCA-element	CCATCTTTTT	1695	9	+	Nicotiana tabacum	cis-acting element involved in salicylic acid responsiveness
BraA10g025310.4C.1	TCA-element	CCATCTTTTT	1277	9	+	Nicotiana tabacum	cis-acting element involved in salicylic acid responsiveness
BraA10g025310.4C.1	ABRE	ACGTG	89	5	-	Arabidopsis thaliana	cis-acting element involved in the abscisic acid responsiveness
BraA10g025310.4C.1	ABRE	ACGTG	1194	5	+	Arabidopsis thaliana	cis-acting element involved in the abscisic acid responsiveness
BraA10g025310.4C.1	ABRE	ACGTG	1240	5	+	Arabidopsis thaliana	cis-acting element involved in the abscisic acid responsiveness
BraA10g025310.4C.1	ABRE	ACGTG	1708	5	-	Arabidopsis thaliana	cis-acting element involved in the abscisic acid responsiveness
BraA10g025910.4C.1	ABRE	ACGTG	319	5	+	Arabidopsis thaliana	cis-acting element involved in the abscisic acid responsiveness
BraA10g025910.4C.1	ABRE	ACGTG	1191	5	+	Arabidopsis thaliana	cis-acting element involved in the abscisic acid responsiveness
BraA10g025910.4C.1	ABRE	ACGTG	1417	5	+	Arabidopsis thaliana	cis-acting element involved in the abscisic acid responsiveness
BraA10g025910.4C.1	ABRE	ACGTG	1675	5	-	Arabidopsis thaliana	cis-acting element involved in the abscisic acid responsiveness
BraA10g025910.4C.1	LTR	CCGAAA	1528	6	+	Hordeum vulgare	cis-acting element involved in low-temperature responsiveness
BraA10g025910.4C.1	TCA-element	CCATCTTTTT	1898	9	-	Nicotiana tabacum	cis-acting element involved in salicylic acid responsiveness
BraA10g025910.4C.2	LTR	CCGAAA	1489	6	+	Hordeum vulgare	cis-acting element involved in low-temperature responsiveness
BraA10g025910.4C.2	ABRE	ACGTG	280	5	+	Arabidopsis thaliana	cis-acting element involved in the abscisic acid responsiveness
BraA10g025910.4C.2	ABRE	ACGTG	1152	5	+	Arabidopsis thaliana	cis-acting element involved in the abscisic acid responsiveness
BraA10g025910.4C.2	ABRE	ACGTG	1378	5	+	Arabidopsis thaliana	cis-acting element involved in the abscisic acid responsiveness
BraA10g025910.4C.2	ABRE	ACGTG	1636	5	-	Arabidopsis thaliana	cis-acting element involved in the abscisic acid responsiveness
BraA10g025910.4C.2	TCA-element	CCATCTTTTT	1859	9	-	Nicotiana tabacum	cis-acting element involved in salicylic acid responsiveness
BraA10g025910.4C.3	TCA-element	CCATCTTTTT	1726	9	-	Nicotiana tabacum	cis-acting element involved in salicylic acid responsiveness
BraA10g025910.4C.3	LTR	CCGAAA	1356	6	+	Hordeum vulgare	cis-acting element involved in low-temperature responsiveness
BraA10g025910.4C.3	ABRE	ACGTG	147	5	+	Arabidopsis thaliana	cis-acting element involved in the abscisic acid responsiveness
BraA10g025910.4C.3	ABRE	ACGTG	1019	5	+	Arabidopsis thaliana	cis-acting element involved in the abscisic acid responsiveness
BraA10g025910.4C.3	ABRE	ACGTG	1245	5	+	Arabidopsis thaliana	cis-acting element involved in the abscisic acid responsiveness
BraA10g025910.4C.3	ABRE	ACGTG	1503	5	-	Arabidopsis thaliana	cis-acting element involved in the abscisic acid responsiveness
BraA10g025910.4C.4	ABRE	ACGTG	852	5	+	Arabidopsis thaliana	cis-acting element involved in the abscisic acid responsiveness
BraA10g025910.4C.4	ABRE	ACGTG	1078	5	+	Arabidopsis thaliana	cis-acting element involved in the abscisic acid responsiveness
BraA10g025910.4C.4	ABRE	ACGTG	1336	5	-	Arabidopsis thaliana	cis-acting element involved in the abscisic acid responsiveness
BraA10g025910.4C.4	LTR	CCGAAA	1189	6	+	Hordeum vulgare	cis-acting element involved in low-temperature responsiveness
BraA10g025910.4C.4	TCA-element	CCATCTTTTT	1559	9	-	Nicotiana tabacum	cis-acting element involved in salicylic acid responsiveness
BraA10g025910.4C.5	LTR	CCGAAA	1489	6	+	Hordeum vulgare	cis-acting element involved in low-temperature responsiveness
BraA10g025910.4C.5	ABRE	ACGTG	280	5	+	Arabidopsis thaliana	cis-acting element involved in the abscisic acid responsiveness
BraA10g025910.4C.5	ABRE	ACGTG	1152	5	+	Arabidopsis thaliana	cis-acting element involved in the abscisic acid responsiveness
BraA10g025910.4C.5	ABRE	ACGTG	1378	5	+	Arabidopsis thaliana	cis-acting element involved in the abscisic acid responsiveness
BraA10g025910.4C.5	ABRE	ACGTG	1636	5	-	Arabidopsis thaliana	cis-acting element involved in the abscisic acid responsiveness
BraA10g025910.4C.5	TCA-element	CCATCTTTTT	1859	9	-	Nicotiana tabacum	cis-acting element involved in salicylic acid responsiveness
BraA10g027250.4C.1	TCA-element	CCATCTTTTT	150	9	+	Nicotiana tabacum	cis-acting element involved in salicylic acid responsiveness
BraA01g038740.4C.1	TCA-element	CCATCTTTTT	1028	9	-	Nicotiana tabacum	cis-acting element involved in salicylic acid responsiveness
BraA01g038740.4C.1	ABRE	ACGTG	655	5	+	Arabidopsis thaliana	cis-acting element involved in the abscisic acid responsiveness
BraA01g038740.4C.1	ABRE	TACGTGTC	1523	8	+	Oryza sativa	cis-acting element involved in the abscisic acid responsiveness
BraA01g038740.4C.1	ABRE	ACGTG	1524	5	+	Arabidopsis thaliana	cis-acting element involved in the abscisic acid responsiveness
BraA01g038740.4C.1	LTR	CCGAAA	1274	6	+	Hordeum vulgare	cis-acting element involved in low-temperature responsiveness
BraA02g003920.4C.1	LTR	CCGAAA	211	6	-	Hordeum vulgare	cis-acting element involved in low-temperature responsiveness
BraA02g003920.4C.1	ABRE	AACCCGG	48	7	+	Arabidopsis thaliana	cis-acting element involved in the abscisic acid responsiveness
BraA02g003920.4C.1	ABRE	AACCCGG	152	7	-	Arabidopsis thaliana	cis-acting element involved in the abscisic acid responsiveness
BraA02g003920.4C.1	ABRE	CGTACGTGCA	345	9	-	Hordeum vulgare	cis-acting element involved in the abscisic acid responsiveness
BraA02g003920.4C.1	ABRE	ACGTG	347	5	-	Arabidopsis thaliana	cis-acting element involved in the abscisic acid responsiveness
BraA02g003920.4C.1	ABRE	ACGTG	592	5	-	Arabidopsis thaliana	cis-acting element involved in the abscisic acid responsiveness
BraA02g003920.4C.1	ABRE	ACGTG	662	5	-	Arabidopsis thaliana	cis-acting element involved in the abscisic acid responsiveness
BraA02g003920.4C.1	ABRE	ACGTG	681	5	+	Arabidopsis thaliana	cis-acting element involved in the abscisic acid responsiveness
BraA02g003920.4C.1	ABRE	ACGTG	711	5	-	Arabidopsis thaliana	cis-acting element involved in the abscisic acid responsiveness
BraA02g003920.4C.1	ABRE	CACGTG	1580	6	-	Arabidopsis thaliana	cis-acting element involved in the abscisic acid responsiveness
BraA02g003920.4C.1	ABRE	ACGTG	1581	5	+	Arabidopsis thaliana	cis-acting element involved in the abscisic acid responsiveness
BraA02g003920.4C.1	ABRE	GACACGTGGC	1585	9	-	Triticum aestivum	cis-acting element involved in the abscisic acid responsiveness
BraA02g003920.4C.1	ABRE	CACGTG	1587	6	-	Arabidopsis thaliana	cis-acting element involved in the abscisic acid responsiveness
BraA02g003920.4C.1	ABRE	ACGTG	1588	5	+	Arabidopsis thaliana	cis-acting element involved in the abscisic acid responsiveness
BraA02g003920.4C.1	TCA-element	TCAGAAGAGG	808	9	-	Brassica oleracea	cis-acting element involved in salicylic acid responsiveness
BraA02g003920.4C.1	TCA-element	CCATCTTTTT	1378	9	-	Nicotiana tabacum	cis-acting element involved in salicylic acid responsiveness
BraA02g004760.4C.1	ABRE	ACGTG	1095	5	+	Arabidopsis thaliana	cis-acting element involved in the abscisic acid responsiveness
BraA02g004760.4C.1	ABRE	ACGTG	1237	5	-	Arabidopsis thaliana	cis-acting element involved in the abscisic acid responsiveness
BraA02g004760.4C.1	ABRE	CGTACGTGCA	1314	9	+	Hordeum vulgare	cis-acting element involved in the abscisic acid responsiveness
BraA02g004760.4C.1	ABRE	ACGTG	1317	5	+	Arabidopsis thaliana	cis-acting element involved in the abscisic acid responsiveness
BraA02g004760.4C.1	ABRE	ACGTG	1586	5	-	Arabidopsis thaliana	cis-acting element involved in the abscisic acid responsiveness
BraA02g004760.4C.1	LTR	CCGAAA	1457	6	+	Hordeum vulgare	cis-acting element involved in low-temperature responsiveness
BraA02g046790.4C.1	LTR	CCGAAA	293	6	+	Hordeum vulgare	cis-acting element involved in low-temperature responsiveness
BraA02g046790.4C.1	ABRE	GCAACGTGTC	1028	9	-	Hordeum vulgare	cis-acting element involved in the abscisic acid responsiveness
BraA02g046790.4C.1	ABRE	ACGTG	1030	5	-	Arabidopsis thaliana	cis-acting element involved in the abscisic acid responsiveness
BraA02g046790.4C.1	ABRE	ACGTG	1371	5	+	Arabidopsis thaliana	cis-acting element involved in the abscisic acid responsiveness
BraA02g046790.4C.1	TCA-element	CCATCTTTTT	57	10	+	Nicotiana tabacum	cis-acting element involved in salicylic acid responsiveness
BraA02g046790.4C.1	TCA-element	CCATCTTTTT	581	9	+	Nicotiana tabacum	cis-acting element involved in salicylic acid responsiveness
BraA02g046790.4C.1	TCA-element	CCATCTTTTT	859	9	+	Nicotiana tabacum	cis-acting element involved in salicylic acid responsiveness
BraA03g008200.4C.1	TCA-element	CCATCTTTTT	21	9	-	Nicotiana tabacum	cis-acting element involved in salicylic acid responsiveness
BraA03g008200.4C.1	ABRE	ACGTG	824	5	-	Arabidopsis thaliana	cis-acting element involved in the abscisic acid responsiveness
BraA03g008200.4C.1	ABRE	CACGTG	1242	6	-	Arabidopsis thaliana	cis-acting element involved in the abscisic acid responsiveness
BraA03g008200.4C.1	ABRE	ACGTG	1243	5	+	Arabidopsis thaliana	cis-acting element involved in the abscisic acid responsiveness
BraA03g008200.4C.1	LTR	CCGAAA	946	6	+	Hordeum vulgare	cis-acting element involved in low-temperature responsiveness
BraA03g010570.4C.1	TCA-element	TCAGAAGAGG	426	9	+	Brassica oleracea	cis-acting element involved in salicylic acid responsiveness
BraA03g010570.4C.1	ABRE	ACGTG	837	5	+	Arabidopsis thaliana	cis-acting element involved in the abscisic acid responsiveness
BraA03g010570.4C.1	ABRE	CGCACGTGTC	1698	9	+	Hordeum vulgare	cis-acting element involved in the abscisic acid responsiveness
BraA03g010570.4C.1	ABRE	ACGTG	1991	5	+	Arabidopsis thaliana	cis-acting element involved in the abscisic acid responsiveness
BraA03g010630.4C.1	ABRE	ACGTG	812	5	+	Arabidopsis thaliana	cis-acting element involved in the abscisic acid responsiveness
BraA03g010630.4C.1	ABRE	ACGTG	824	5	-	Arabidopsis thaliana	cis-acting element involved in the abscisic acid responsiveness
BraA03g010630.4C.1	ABRE	ACGTG	948	5	+	Arabidopsis thaliana	cis-acting element involved in the abscisic acid responsiveness
BraA03g010630.4C.1	ABRE	ACGTG	1717	5	+	Arabidopsis thaliana	cis-acting element involved in the abscisic acid responsiveness
BraA03g030230.4C.1	ABRE	ACGTG	1442	5	+	Arabidopsis thaliana	cis-acting element involved in the abscisic acid responsiveness
BraA03g030230.4C.1	ABRE	CACGTG	1961	6	-	Arabidopsis thaliana	cis-acting element involved in the abscisic acid responsiveness
BraA03g030230.4C.1	ABRE	ACGTG	1962	5	+	Arabidopsis thaliana	cis-acting element involved in the abscisic acid responsiveness
BraA03g030230.4C.1	ABRE	CACGTG	1995	6	-	Arabidopsis thaliana	cis-acting element involved in the abscisic acid responsiveness
BraA03g030230.4C.1	ABRE	ACGTG	1996	5	+	Arabidopsis thaliana	cis-acting element involved in the abscisic acid responsiveness
BraA03g035160.4C.1	LTR	CCGAAA	1123	6	+	Hordeum vulgare	cis-acting element involved in low-temperature responsiveness
BraA03g035160.4C.1	LTR	CCGAAA	1478	6	+	Hordeum vulgare	cis-acting element involved in low-temperature responsiveness
BraA03g035160.4C.1	LTR	CCGAAA	1587	6	+	Hordeum vulgare	cis-acting element involved in low-temperature responsiveness
BraA03g035160.4C.1	LTR	CCGAAA	1671	6	+	Hordeum vulgare	cis-acting element involved in low-temperature responsiveness
BraA03g035160.4C.1	ABRE	ACGTG	242	5	+	Arabidopsis thaliana	cis-acting element involved in the abscisic acid responsiveness
BraA03g035160.4C.1	ABRE	GACACGTGGC	282	9	+	Triticum aestivum	cis-acting element involved in the abscisic acid responsiveness
BraA03g035160.4C.1	ABRE	CACGTG	284	6	+	Arabidopsis thaliana	cis-acting element involved in the abscisic acid responsiveness
BraA03g035160.4C.1	ABRE	ACGTG	285	5	+	Arabidopsis thaliana	cis-acting element involved in the abscisic acid responsiveness
BraA03g035160.4C.1	ABRE	TACGGTC	1888	7	-	Arabidopsis thaliana	cis-acting element involved in the abscisic acid responsiveness
BraA03g035170.4C.1	TCA-element	TCAGAAGAGG	1957	9	-	Brassica oleracea	cis-acting element involved in salicylic acid responsiveness
BraA03g035170.4C.1	ABRE	ACGTG	369	5	+	Arabidopsis thaliana	cis-acting element involved in the abscisic acid responsiveness
BraA03g035170.4C.2	TCA-element	TCAGAAGAGG	1957	9	-	Brassica oleracea	cis-acting element involved in salicylic acid responsiveness
BraA03g035170.4C.2	ABRE	ACGTG	369	5	+	Arabidopsis thaliana	cis-acting element involved in the abscisic acid responsiveness
BraA03g037700.4C.1	TCA-element	CCATCTTTTT	22	9	+	Nicotiana tabacum	cis-acting element involved in salicylic acid responsiveness
BraA03g037700.4C.1	TCA-element	CCATCTTTTT	69	9	+	Nicotiana tabacum	cis-acting element involved in salicylic acid responsiveness
BraA03g039040.4C.1	LTR	CCGAAA	920	6	+	Hordeum vulgare	cis-acting element involved in low-temperature responsiveness
BraA03g039040.4C.1	ABRE	ACGTG	554	5	+	Arabidopsis thaliana	cis-acting element involved in the abscisic acid responsiveness
BraA03g039040.4C.1	ABRE	ACGTG	795	5	-	Arabidopsis thaliana	cis-acting element involved in the abscisic acid responsiveness
BraA03g048950.4C.1	ABRE	ACGTG	1311	5	-	Arabidopsis thaliana	cis-acting element involved in the abscisic acid responsiveness
BraA03g048950.4C.1	ABRE	ACGTG	1891	5	+	Arabidopsis thaliana	cis-acting element involved in the abscisic acid responsiveness
BraA03g048950.4C.1	LTR	CCGAAA	801	6	+	Hordeum vulgare	cis-acting element involved in low-temperature responsiveness
BraA03g048950.4C.1	LTR	CCGAAA	1398	6	-	Hordeum vulgare	cis-acting element involved in low-temperature responsiveness
BraA03g048950.4C.1	LTR	CCGAAA	1853	6	-	Hordeum vulgare	cis-acting element involved in low-temperature responsiveness
BraA05g001960.4C.1	ABRE	ACGTG	1305	5	+	Arabidopsis thaliana	cis-acting element involved in the abscisic acid responsiveness
BraA05g001960.4C.1	ABRE	ACGTG	1784	5	+	Arabidopsis thaliana	cis-acting element involved in the abscisic acid responsiveness
BraA05g036540.4C.1	LTR	CCGAAA	811	6	+	Hordeum vulgare	cis-acting element involved in low-temperature responsiveness
BraA05g036540.4C.1	LTR	CCGAAA	1133	6	+	Hordeum vulgare	cis-acting element involved in low-temperature responsiveness
BraA06g001800.4C.1	ABRE	ACGTG	410	5	-	Arabidopsis thaliana	cis-acting element involved in the abscisic acid responsiveness
BraA06g001800.4C.1	ABRE	GACACGTGGC	776	9	-	Triticum aestivum	cis-acting element involved in the abscisic acid responsiveness
BraA06g001800.4C.1	ABRE	ACGTG	1384	5	-	Arabidopsis thaliana	cis-acting element involved in the abscisic acid responsiveness
BraA06g001800.4C.1	ABRE	CGCACGTGTC	1395	9	+	Hordeum vulgare	cis-acting element involved in the abscisic acid responsiveness
BraA06g001800.4C.1	ABRE	GCAACGTGTC	1955	9	+	Hordeum vulgare	cis-acting element involved in the abscisic acid responsiveness
BraA06g001800.4C.3	ABRE	ACGTG	401	5	-	Arabidopsis thaliana	cis-acting element involved in the abscisic acid responsiveness
BraA06g001800.4C.3	ABRE	GACACGTGGC	767	9	-	Triticum aestivum	cis-acting element involved in the abscisic acid responsiveness
BraA06g001800.4C.3	ABRE	ACGTG	1375	5	-	Arabidopsis thaliana	cis-acting element involved in the abscisic acid responsiveness
BraA06g001800.4C.3	ABRE	CGCACGTGTC	1386	9	+	Hordeum vulgare	cis-acting element involved in the abscisic acid responsiveness
BraA06g001800.4C.3	ABRE	GCAACGTGTC	1946	9	+	Hordeum vulgare	cis-acting element involved in the abscisic acid responsiveness
BraA06g029910.4C.1	ABRE	ACGTG	40	5	-	Arabidopsis thaliana	cis-acting element involved in the abscisic acid responsiveness
BraA06g029910.4C.1	ABRE	ACGTG	87	5	-	Arabidopsis thaliana	cis-acting element involved in the abscisic acid responsiveness
BraA06g029910.4C.1	TCA-element	CCATCTTTTT	1046	9	+	Nicotiana tabacum	cis-acting element involved in salicylic acid responsiveness
BraA06g030350.4C.1	ABRE	ACGTG	252	5	+	Arabidopsis thaliana	cis-acting element involved in the abscisic acid responsiveness
BraA06g030350.4C.1	ABRE	CACGTG	303	6	+	Arabidopsis thaliana	cis-acting element involved in the abscisic acid responsiveness
BraA06g030350.4C.1	ABRE	ACGTG	304	5	+	Arabidopsis thaliana	cis-acting element involved in the abscisic acid responsiveness
BraA06g030350.4C.1	ABRE	ACGTG	1692	5	-	Arabidopsis thaliana	cis-acting element involved in the abscisic acid responsiveness
BraA06g030350.4C.1	TCA-element	CCATCTTTTT	1698	9	+	Nicotiana tabacum	cis-acting element involved in salicylic acid responsiveness
BraA06g030350.4C.1	TCA-element	CCATCTTTTT	1844	9	+	Nicotiana tabacum	cis-acting element involved in salicylic acid responsiveness
BraA06g039080.4C.1	ABRE	TACGTGTC	231	8	-	Oryza sativa	cis-acting element involved in the abscisic acid responsiveness
BraA06g039080.4C.1	ABRE	ACGTG	233	5	-	Arabidopsis thaliana	cis-acting element involved in the abscisic acid responsiveness
BraA06g039080.4C.1	ABRE	ACGTG	655	5	-	Arabidopsis thaliana	cis-acting element involved in the abscisic acid responsiveness
BraA06g039080.4C.2	ABRE	TACGTGTC	231	8	-	Oryza sativa	cis-acting element involved in the abscisic acid responsiveness
BraA06g039080.4C.2	ABRE	ACGTG	233	5	-	Arabidopsis thaliana	cis-acting element involved in the abscisic acid responsiveness
BraA06g039080.4C.2	ABRE	ACGTG	655	5	-	Arabidopsis thaliana	cis-acting element involved in the abscisic acid responsiveness
BraA06g042360.4C.1	LTR	CCGAAA	268	6	+	Hordeum vulgare	cis-acting element involved in low-temperature responsiveness
BraA06g042360.4C.1	ABRE	ACGTG	553	5	-	Arabidopsis thaliana	cis-acting element involved in the abscisic acid responsiveness
BraA06g042360.4C.1	ABRE	CGTACGTGCA	1618	9	-	Hordeum vulgare	cis-acting element involved in the abscisic acid responsiveness
BraA07g004080.4C.1	ABRE	ACGTG	949	5	+	Arabidopsis thaliana	cis-acting element involved in the abscisic acid responsiveness
BraA07g004080.4C.2	ABRE	ACGTG	847	5	+	Arabidopsis thaliana	cis-acting element involved in the abscisic acid responsiveness
BraA07g004080.4C.2	ABRE	ACGTG	1993	5	+	Arabidopsis thaliana	cis-acting element involved in the abscisic acid responsiveness
BraA07g008240.4C.1	LTR	CCGAAA	1046	6	-	Hordeum vulgare	cis-acting element involved in low-temperature responsiveness
BraA07g008240.4C.1	ABRE	ACGTG	213	5	-	Arabidopsis thaliana	cis-acting element involved in the abscisic acid responsiveness
BraA07g008240.4C.1	ABRE	CGTACGTGCA	1340	9	-	Hordeum vulgare	cis-acting element involved in the abscisic acid responsiveness
BraA07g008240.4C.1	ABRE	ACGTG	1342	5	-	Arabidopsis thaliana	cis-acting element involved in the abscisic acid responsiveness
BraA07g008240.4C.1	TCA-element	TCAGAAGAGG	1909	9	-	Brassica oleracea	cis-acting element involved in salicylic acid responsiveness
BraA07g008240.4C.2	ABRE	ACGTG	213	5	-	Arabidopsis thaliana	cis-acting element involved in the abscisic acid responsiveness
BraA07g008240.4C.2	ABRE	CGTACGTGCA	1340	9	-	Hordeum vulgare	cis-acting element involved in the abscisic acid responsiveness
BraA07g008240.4C.2	ABRE	ACGTG	1342	5	-	Arabidopsis thaliana	cis-acting element involved in the abscisic acid responsiveness
BraA07g008240.4C.2	TCA-element	TCAGAAGAGG	1909	9	-	Brassica oleracea	cis-acting element involved in salicylic acid responsiveness
BraA07g008240.4C.2	LTR	CCGAAA	1046	6	-	Hordeum vulgare	cis-acting element involved in low-temperature responsiveness
BraA07g008240.4C.3	LTR	CCGAAA	1046	6	-	Hordeum vulgare	cis-acting element involved in low-temperature responsiveness
BraA07g008240.4C.3	TCA-element	TCAGAAGAGG	1909	9	-	Brassica oleracea	cis-acting element involved in salicylic acid responsiveness
BraA07g008240.4C.3	ABRE	ACGTG	213	5	-	Arabidopsis thaliana	cis-acting element involved in the abscisic acid responsiveness
BraA07g008240.4C.3	ABRE	CGTACGTGCA	1340	9	-	Hordeum vulgare	cis-acting element involved in the abscisic acid responsiveness
BraA07g008240.4C.3	ABRE	ACGTG	1342	5	-	Arabidopsis thaliana	cis-acting element involved in the abscisic acid responsiveness
BraA08g008730.4C.1	ABRE	ACGTG	353	5	-	Arabidopsis thaliana	cis-acting element involved in the abscisic acid responsiveness
BraA08g008730.4C.1	ABRE	ACGTG	375	5	-	Arabidopsis thaliana	cis-acting element involved in the abscisic acid responsiveness
BraA08g008730.4C.1	ABRE	AACCCGG	585	7	-	Arabidopsis thaliana	cis-acting element involved in the abscisic acid responsiveness
BraA08g008730.4C.2	ABRE	ACGTG	353	5	-	Arabidopsis thaliana	cis-acting element involved in the abscisic acid responsiveness
BraA08g008730.4C.2	ABRE	ACGTG	375	5	-	Arabidopsis thaliana	cis-acting element involved in the abscisic acid responsiveness
BraA08g008730.4C.2	ABRE	AACCCGG	585	7	-	Arabidopsis thaliana	cis-acting element involved in the abscisic acid responsiveness
BraA09g024640.4C.1	ABRE	ACGTG	111	5	+	Arabidopsis thaliana	cis-acting element involved in the abscisic acid responsiveness
BraA09g024640.4C.1	ABRE	ACGTG	1417	5	-	Arabidopsis thaliana	cis-acting element involved in the abscisic acid responsiveness
BraA09g024640.4C.1	ABRE	ACGTG	1565	5	+	Arabidopsis thaliana	cis-acting element involved in the abscisic acid responsiveness
BraA09g024640.4C.1	ABRE	GCAACGTGTC	1842	9	+	Hordeum vulgare	cis-acting element involved in the abscisic acid responsiveness
BraA09g024640.4C.2	ABRE	ACGTG	111	5	+	Arabidopsis thaliana	cis-acting element involved in the abscisic acid responsiveness
BraA09g024640.4C.2	ABRE	ACGTG	1417	5	-	Arabidopsis thaliana	cis-acting element involved in the abscisic acid responsiveness
BraA09g024640.4C.2	ABRE	ACGTG	1565	5	+	Arabidopsis thaliana	cis-acting element involved in the abscisic acid responsiveness
BraA09g024640.4C.2	ABRE	GCAACGTGTC	1842	9	+	Hordeum vulgare	cis-acting element involved in the abscisic acid responsiveness
BraA09g041650.4C.1	LTR	CCGAAA	660	6	+	Hordeum vulgare	cis-acting element involved in low-temperature responsiveness
BraA09g041650.4C.1	LTR	CCGAAA	697	6	+	Hordeum vulgare	cis-acting element involved in low-temperature responsiveness
BraA09g041650.4C.1	TCA-element	CCATCTTTTT	1174	9	+	Nicotiana tabacum	cis-acting element involved in salicylic acid responsiveness
BraA09g041650.4C.1	TCA-element	CCATCTTTTT	1971	9	+	Nicotiana tabacum	cis-acting element involved in salicylic acid responsiveness
BraA09g041650.4C.1	ABRE	ACGTG	51	5	+	Arabidopsis thaliana	cis-acting element involved in the abscisic acid responsiveness
BraA09g041650.4C.1	ABRE	AACCCGG	652	7	+	Arabidopsis thaliana	cis-acting element involved in the abscisic acid responsiveness
BraA09g041650.4C.1	ABRE	ACGTG	1583	5	-	Arabidopsis thaliana	cis-acting element involved in the abscisic acid responsiveness
BraA09g056710.4C.1	ABRE	ACGTG	171	5	-	Arabidopsis thaliana	cis-acting element involved in the abscisic acid responsiveness
BraA09g056710.4C.1	ABRE	ACGTG	883	5	-	Arabidopsis thaliana	cis-acting element involved in the abscisic acid responsiveness
BraA09g056710.4C.1	ABRE	ACGTG	1341	5	+	Arabidopsis thaliana	cis-acting element involved in the abscisic acid responsiveness
BraA09g056710.4C.1	ABRE	GCAACGTGTC	1944	9	-	Hordeum vulgare	cis-acting element involved in the abscisic acid responsiveness
BraA09g068940.4C.1	LTR	CCGAAA	915	6	+	Hordeum vulgare	cis-acting element involved in low-temperature responsiveness
BraA09g068940.4C.1	TCA-element	CCATCTTTTT	1205	9	-	Nicotiana tabacum	cis-acting element involved in salicylic acid responsiveness
BraA09g068940.4C.1	TCA-element	CCATCTTTTT	1359	9	+	Nicotiana tabacum	cis-acting element involved in salicylic acid responsiveness
BraA09g068940.4C.1	ABRE	ACGTG	757	5	-	Arabidopsis thaliana	cis-acting element involved in the abscisic acid responsiveness
BraA09g068940.4C.1	ABRE	ACGTG	1332	5	+	Arabidopsis thaliana	cis-acting element involved in the abscisic acid responsiveness
BraA09g068940.4C.1	ABRE	GCAACGTGTC	1461	9	+	Hordeum vulgare	cis-acting element involved in the abscisic acid responsiveness
BraA09g068940.4C.1	ABRE	ACGTG	1464	5	+	Arabidopsis thaliana	cis-acting element involved in the abscisic acid responsiveness
BraA09g068940.4C.1	ABRE	ACGTG	1751	5	+	Arabidopsis thaliana	cis-acting element involved in the abscisic acid responsiveness
BraA09g068940.4C.1	ABRE	CACGTG	1914	6	-	Arabidopsis thaliana	cis-acting element involved in the abscisic acid responsiveness
BraA09g068940.4C.1	ABRE	ACGTG	1915	5	+	Arabidopsis thaliana	cis-acting element involved in the abscisic acid responsiveness
BraA10g000970.4C.1	LTR	CCGAAA	962	6	+	Hordeum vulgare	cis-acting element involved in low-temperature responsiveness
BraA10g000970.4C.1	TCA-element	TCAGAAGAGG	981	9	-	Brassica oleracea	cis-acting element involved in salicylic acid responsiveness
BraA10g000970.4C.1	TCA-element	CCATCTTTTT	1623	9	+	Nicotiana tabacum	cis-acting element involved in salicylic acid responsiveness
BraA10g000970.4C.1	ABRE	ACGTG	56	5	+	Arabidopsis thaliana	cis-acting element involved in the abscisic acid responsiveness
BraA10g000970.4C.1	ABRE	ACGTG	140	5	-	Arabidopsis thaliana	cis-acting element involved in the abscisic acid responsiveness
BraA10g000970.4C.1	ABRE	ACGTG	1023	5	+	Arabidopsis thaliana	cis-acting element involved in the abscisic acid responsiveness
BraA10g000970.4C.1	ABRE	AACCCGG	1316	7	-	Arabidopsis thaliana	cis-acting element involved in the abscisic acid responsiveness
BraA10g000980.4C.1	ABRE	CACGTG	299	6	+	Arabidopsis thaliana	cis-acting element involved in the abscisic acid responsiveness
BraA10g000980.4C.1	ABRE	ACGTG	300	5	+	Arabidopsis thaliana	cis-acting element involved in the abscisic acid responsiveness
BraA10g000980.4C.1	ABRE	ACGTG	502	5	+	Arabidopsis thaliana	cis-acting element involved in the abscisic acid responsiveness
BraA10g000980.4C.1	ABRE	ACGTG	1619	5	-	Arabidopsis thaliana	cis-acting element involved in the abscisic acid responsiveness
BraA10g000980.4C.1	ABRE	ACGTG	1824	5	-	Arabidopsis thaliana	cis-acting element involved in the abscisic acid responsiveness
BraA10g009480.4C.1	ABRE	ACGTG	616	5	+	Arabidopsis thaliana	cis-acting element involved in the abscisic acid responsiveness
BraA10g009480.4C.1	ABRE	ACGTG	1419	5	-	Arabidopsis thaliana	cis-acting element involved in the abscisic acid responsiveness
BraA10g012740.4C.1	TCA-element	CCATCTTTTT	516	9	-	Nicotiana tabacum	cis-acting element involved in salicylic acid responsiveness
BraA10g012740.4C.1	TCA-element	CCATCTTTTT	1780	9	+	Nicotiana tabacum	cis-acting element involved in salicylic acid responsiveness
BraA10g012740.4C.1	ABRE	ACGTG	435	5	-	Arabidopsis thaliana	cis-acting element involved in the abscisic acid responsiveness
BraA10g012740.4C.1	ABRE	CACGTG	838	6	+	Arabidopsis thaliana	cis-acting element involved in the abscisic acid responsiveness
BraA10g012740.4C.1	ABRE	ACGTG	839	5	+	Arabidopsis thaliana	cis-acting element involved in the abscisic acid responsiveness
BraA10g012740.4C.1	ABRE	CGTACGTGCA	1540	9	-	Hordeum vulgare	cis-acting element involved in the abscisic acid responsiveness
BraA10g012740.4C.1	ABRE	GACACGTACGT	1742	10	-	Oryza sativa	cis-acting element involved in the abscisic acid responsiveness
BraA10g015190.4C.1	ABRE	ACGTG	685	5	+	Arabidopsis thaliana	cis-acting element involved in the abscisic acid responsiveness
BraA10g015190.4C.1	ABRE	ACGTG	920	5	-	Arabidopsis thaliana	cis-acting element involved in the abscisic acid responsiveness
BraA10g015190.4C.2	ABRE	ACGTG	685	5	+	Arabidopsis thaliana	cis-acting element involved in the abscisic acid responsiveness
BraA10g015190.4C.2	ABRE	ACGTG	920	5	-	Arabidopsis thaliana	cis-acting element involved in the abscisic acid responsiveness
BraA10g019400.4C.1	ABRE	ACGTG	219	5	-	Arabidopsis thaliana	cis-acting element involved in the abscisic acid responsiveness
BraA10g019400.4C.1	ABRE	ACGTG	396	5	+	Arabidopsis thaliana	cis-acting element involved in the abscisic acid responsiveness
BraA10g019400.4C.1	ABRE	ACGTG	1720	5	+	Arabidopsis thaliana	cis-acting element involved in the abscisic acid responsiveness
BraA10g019400.4C.1	TCA-element	CCATCTTTTT	449	9	+	Nicotiana tabacum	cis-acting element involved in salicylic acid responsiveness
BraA10g023080.4C.1	TCA-element	CCATCTTTTT	28	10	-	Nicotiana tabacum	cis-acting element involved in salicylic acid responsiveness
BraA10g023080.4C.1	TCA-element	CCATCTTTTT	1640	10	-	Nicotiana tabacum	cis-acting element involved in salicylic acid responsiveness
BraA10g023080.4C.1	ABRE	ACGTG	1416	5	-	Arabidopsis thaliana	cis-acting element involved in the abscisic acid responsiveness
BraA10g031280.4C.1	LTR	CCGAAA	804	6	+	Hordeum vulgare	cis-acting element involved in low-temperature responsiveness
BraA10g031280.4C.1	LTR	CCGAAA	1887	6	-	Hordeum vulgare	cis-acting element involved in low-temperature responsiveness
BraA10g031280.4C.1	TCA-element	CCATCTTTTT	1547	9	-	Nicotiana tabacum	cis-acting element involved in salicylic acid responsiveness
BraA10g031280.4C.1	ABRE	ACGTG	991	5	-	Arabidopsis thaliana	cis-acting element involved in the abscisic acid responsiveness
BraA10g031280.4C.1	ABRE	ACGTG	1760	5	-	Arabidopsis thaliana	cis-acting element involved in the abscisic acid responsiveness
BraA10g031280.4C.1	ABRE	CACGTG	1818	6	-	Arabidopsis thaliana	cis-acting element involved in the abscisic acid responsiveness
BraA10g031280.4C.1	ABRE	ACGTG	1819	5	+	Arabidopsis thaliana	cis-acting element involved in the abscisic acid responsiveness
BraA10g031280.4C.1	ABRE	CGCACGTGTC	1834	9	+	Hordeum vulgare	cis-acting element involved in the abscisic acid responsiveness
BraA10g031280.4C.1	ABRE	CACGTG	1836	6	-	Arabidopsis thaliana	cis-acting element involved in the abscisic acid responsiveness
BraA10g031280.4C.1	ABRE	ACGTG	1837	5	+	Arabidopsis thaliana	cis-acting element involved in the abscisic acid responsiveness
BraA01g002560.4C.1	TCA-element	TCAGAAGAGG	1674	9	-	Brassica oleracea	cis-acting element involved in salicylic acid responsiveness
BraA01g002560.4C.1	ABRE	ACGTG	1590	5	-	Arabidopsis thaliana	cis-acting element involved in the abscisic acid responsiveness
BraA01g002560.4C.1	LTR	CCGAAA	667	6	+	Hordeum vulgare	cis-acting element involved in low-temperature responsiveness
BraA01g002560.4C.1	LTR	CCGAAA	994	6	-	Hordeum vulgare	cis-acting element involved in low-temperature responsiveness
BraA01g002560.4C.1	LTR	CCGAAA	1276	6	+	Hordeum vulgare	cis-acting element involved in low-temperature responsiveness
BraA01g009680.4C.1	LTR	CCGAAA	1436	6	-	Hordeum vulgare	cis-acting element involved in low-temperature responsiveness
BraA01g009680.4C.1	LTR	CCGAAA	1821	6	-	Hordeum vulgare	cis-acting element involved in low-temperature responsiveness
BraA01g009680.4C.1	ABRE	ACGTG	1054	5	-	Arabidopsis thaliana	cis-acting element involved in the abscisic acid responsiveness
BraA02g009860.4C.1	ABRE	CACGTG	581	6	+	Arabidopsis thaliana	cis-acting element involved in the abscisic acid responsiveness
BraA02g009860.4C.1	ABRE	ACGTG	582	5	+	Arabidopsis thaliana	cis-acting element involved in the abscisic acid responsiveness
BraA02g009860.4C.1	ABRE	ACGTG	622	5	+	Arabidopsis thaliana	cis-acting element involved in the abscisic acid responsiveness
BraA02g009860.4C.1	ABRE	ACGTG	637	5	-	Arabidopsis thaliana	cis-acting element involved in the abscisic acid responsiveness
BraA02g009860.4C.1	ABRE	ACGTG	751	5	-	Arabidopsis thaliana	cis-acting element involved in the abscisic acid responsiveness
BraA02g009860.4C.1	ABRE	ACGTG	1254	5	-	Arabidopsis thaliana	cis-acting element involved in the abscisic acid responsiveness
BraA02g009860.4C.1	ABRE	ACGTG	1863	5	+	Arabidopsis thaliana	cis-acting element involved in the abscisic acid responsiveness
BraA02g009860.4C.1	LTR	CCGAAA	987	6	+	Hordeum vulgare	cis-acting element involved in low-temperature responsiveness
BraA02g009860.4C.1	LTR	CCGAAA	1124	6	-	Hordeum vulgare	cis-acting element involved in low-temperature responsiveness
BraA02g009920.4C.1	ABRE	ACGTG	1053	5	+	Arabidopsis thaliana	cis-acting element involved in the abscisic acid responsiveness
BraA02g009920.4C.1	ABRE	CGTACGTGCA	1694	9	+	Hordeum vulgare	cis-acting element involved in the abscisic acid responsiveness
BraA02g009920.4C.1	ABRE	ACGTG	1697	5	+	Arabidopsis thaliana	cis-acting element involved in the abscisic acid responsiveness
BraA02g014670.4C.1	TCA-element	CCATCTTTTT	667	9	+	Nicotiana tabacum	cis-acting element involved in salicylic acid responsiveness
BraA02g014670.4C.1	ABRE	ACGTG	607	5	+	Arabidopsis thaliana	cis-acting element involved in the abscisic acid responsiveness
BraA02g014670.4C.1	ABRE	CGTACGTGCA	1497	9	-	Hordeum vulgare	cis-acting element involved in the abscisic acid responsiveness
BraA02g014670.4C.1	ABRE	GACACGTACGT	1740	10	-	Oryza sativa	cis-acting element involved in the abscisic acid responsiveness
BraA02g014670.4C.1	ABRE	ACGTG	1898	5	-	Arabidopsis thaliana	cis-acting element involved in the abscisic acid responsiveness
BraA02g034330.4C.1	ABRE	ACGTG	1050	5	+	Arabidopsis thaliana	cis-acting element involved in the abscisic acid responsiveness
BraA02g034330.4C.1	ABRE	ACGTG	1855	5	+	Arabidopsis thaliana	cis-acting element involved in the abscisic acid responsiveness
BraA02g046420.4C.1	TCA-element	CCATCTTTTT	1180	9	+	Nicotiana tabacum	cis-acting element involved in salicylic acid responsiveness
BraA02g046420.4C.1	ABRE	ACGTG	641	5	-	Arabidopsis thaliana	cis-acting element involved in the abscisic acid responsiveness
BraA02g046420.4C.1	ABRE	ACGTG	654	5	+	Arabidopsis thaliana	cis-acting element involved in the abscisic acid responsiveness
BraA02g046420.4C.1	ABRE	ACGTG	1359	5	+	Arabidopsis thaliana	cis-acting element involved in the abscisic acid responsiveness
BraA02g046420.4C.1	ABRE	CGCACGTGTC	1882	9	-	Hordeum vulgare	cis-acting element involved in the abscisic acid responsiveness
BraA02g046420.4C.1	ABRE	CACGTG	1884	6	-	Arabidopsis thaliana	cis-acting element involved in the abscisic acid responsiveness
BraA02g046420.4C.1	ABRE	ACGTG	1885	5	+	Arabidopsis thaliana	cis-acting element involved in the abscisic acid responsiveness
BraA02g046420.4C.1	ABRE	CGCACGTGTC	1932	9	+	Hordeum vulgare	cis-acting element involved in the abscisic acid responsiveness
BraA02g046420.4C.1	ABRE	CACGTG	1934	6	-	Arabidopsis thaliana	cis-acting element involved in the abscisic acid responsiveness
BraA02g046420.4C.1	ABRE	ACGTG	1935	5	+	Arabidopsis thaliana	cis-acting element involved in the abscisic acid responsiveness
BraA02g046420.4C.1	ABRE	CACGTG	1958	6	-	Arabidopsis thaliana	cis-acting element involved in the abscisic acid responsiveness
BraA02g046420.4C.1	ABRE	ACGTG	1959	5	+	Arabidopsis thaliana	cis-acting element involved in the abscisic acid responsiveness
BraA02g046420.4C.2	TCA-element	CCATCTTTTT	1180	9	+	Nicotiana tabacum	cis-acting element involved in salicylic acid responsiveness
BraA02g046420.4C.2	ABRE	ACGTG	641	5	-	Arabidopsis thaliana	cis-acting element involved in the abscisic acid responsiveness
BraA02g046420.4C.2	ABRE	ACGTG	654	5	+	Arabidopsis thaliana	cis-acting element involved in the abscisic acid responsiveness
BraA02g046420.4C.2	ABRE	ACGTG	1359	5	+	Arabidopsis thaliana	cis-acting element involved in the abscisic acid responsiveness
BraA02g046420.4C.2	ABRE	CGCACGTGTC	1882	9	-	Hordeum vulgare	cis-acting element involved in the abscisic acid responsiveness
BraA02g046420.4C.2	ABRE	CACGTG	1884	6	-	Arabidopsis thaliana	cis-acting element involved in the abscisic acid responsiveness
BraA02g046420.4C.2	ABRE	ACGTG	1885	5	+	Arabidopsis thaliana	cis-acting element involved in the abscisic acid responsiveness
BraA02g046420.4C.2	ABRE	CGCACGTGTC	1932	9	+	Hordeum vulgare	cis-acting element involved in the abscisic acid responsiveness
BraA02g046420.4C.2	ABRE	CACGTG	1934	6	-	Arabidopsis thaliana	cis-acting element involved in the abscisic acid responsiveness
BraA02g046420.4C.2	ABRE	ACGTG	1935	5	+	Arabidopsis thaliana	cis-acting element involved in the abscisic acid responsiveness
BraA02g046420.4C.2	ABRE	CACGTG	1958	6	-	Arabidopsis thaliana	cis-acting element involved in the abscisic acid responsiveness
BraA02g046420.4C.2	ABRE	ACGTG	1959	5	+	Arabidopsis thaliana	cis-acting element involved in the abscisic acid responsiveness
BraA02g046420.4C.3	TCA-element	CCATCTTTTT	1180	9	+	Nicotiana tabacum	cis-acting element involved in salicylic acid responsiveness
BraA02g046420.4C.3	ABRE	ACGTG	641	5	-	Arabidopsis thaliana	cis-acting element involved in the abscisic acid responsiveness
BraA02g046420.4C.3	ABRE	ACGTG	654	5	+	Arabidopsis thaliana	cis-acting element involved in the abscisic acid responsiveness
BraA02g046420.4C.3	ABRE	ACGTG	1359	5	+	Arabidopsis thaliana	cis-acting element involved in the abscisic acid responsiveness
BraA02g046420.4C.3	ABRE	CGCACGTGTC	1882	9	-	Hordeum vulgare	cis-acting element involved in the abscisic acid responsiveness
BraA02g046420.4C.3	ABRE	CACGTG	1884	6	-	Arabidopsis thaliana	cis-acting element involved in the abscisic acid responsiveness
BraA02g046420.4C.3	ABRE	ACGTG	1885	5	+	Arabidopsis thaliana	cis-acting element involved in the abscisic acid responsiveness
BraA02g046420.4C.3	ABRE	CGCACGTGTC	1932	9	+	Hordeum vulgare	cis-acting element involved in the abscisic acid responsiveness
BraA02g046420.4C.3	ABRE	CACGTG	1934	6	-	Arabidopsis thaliana	cis-acting element involved in the abscisic acid responsiveness
BraA02g046420.4C.3	ABRE	ACGTG	1935	5	+	Arabidopsis thaliana	cis-acting element involved in the abscisic acid responsiveness
BraA02g046420.4C.3	ABRE	CACGTG	1958	6	-	Arabidopsis thaliana	cis-acting element involved in the abscisic acid responsiveness
BraA02g046420.4C.3	ABRE	ACGTG	1959	5	+	Arabidopsis thaliana	cis-acting element involved in the abscisic acid responsiveness
BraA03g001740.4C.1	ABRE	ACGTG	301	5	-	Arabidopsis thaliana	cis-acting element involved in the abscisic acid responsiveness
BraA03g001740.4C.1	ABRE	ACGTG	478	5	-	Arabidopsis thaliana	cis-acting element involved in the abscisic acid responsiveness
BraA03g001740.4C.1	ABRE	ACGTG	1383	5	-	Arabidopsis thaliana	cis-acting element involved in the abscisic acid responsiveness
BraA03g001740.4C.1	ABRE	ACGTG	1734	5	-	Arabidopsis thaliana	cis-acting element involved in the abscisic acid responsiveness
BraA03g001740.4C.1	ABRE	ACGTG	1770	5	+	Arabidopsis thaliana	cis-acting element involved in the abscisic acid responsiveness
BraA03g001740.4C.1	ABRE	ACGTG	1778	5	+	Arabidopsis thaliana	cis-acting element involved in the abscisic acid responsiveness
BraA03g001740.4C.1	TCA-element	CCATCTTTTT	285	10	-	Nicotiana tabacum	cis-acting element involved in salicylic acid responsiveness
BraA03g001740.4C.1	TCA-element	CCATCTTTTT	995	9	-	Nicotiana tabacum	cis-acting element involved in salicylic acid responsiveness
BraA03g004020.4C.1	ABRE	ACGTG	900	5	-	Arabidopsis thaliana	cis-acting element involved in the abscisic acid responsiveness
BraA03g004020.4C.3	ABRE	ACGTG	900	5	-	Arabidopsis thaliana	cis-acting element involved in the abscisic acid responsiveness
BraA03g004020.4C.4	ABRE	ACGTG	900	5	-	Arabidopsis thaliana	cis-acting element involved in the abscisic acid responsiveness
BraA03g056020.4C.1	LTR	CCGAAA	34	6	-	Hordeum vulgare	cis-acting element involved in low-temperature responsiveness
BraA03g056020.4C.1	ABRE	ACGTG	1272	5	-	Arabidopsis thaliana	cis-acting element involved in the abscisic acid responsiveness
BraA03g056020.4C.1	ABRE	ACGTG	1310	5	-	Arabidopsis thaliana	cis-acting element involved in the abscisic acid responsiveness
BraA04g013570.4C.1	ABRE	CACGTG	443	6	+	Arabidopsis thaliana	cis-acting element involved in the abscisic acid responsiveness
BraA04g013570.4C.1	ABRE	ACGTG	444	5	+	Arabidopsis thaliana	cis-acting element involved in the abscisic acid responsiveness
BraA04g019880.4C.1	ABRE	ACGTG	1083	5	+	Arabidopsis thaliana	cis-acting element involved in the abscisic acid responsiveness
BraA04g019880.4C.1	ABRE	GCAACGTGTC	1944	10	-	Hordeum vulgare	cis-acting element involved in the abscisic acid responsiveness
BraA04g019880.4C.1	ABRE	ACGTG	1946	5	-	Arabidopsis thaliana	cis-acting element involved in the abscisic acid responsiveness
BraA04g032390.4C.1	ABRE	CACGTG	100	6	+	Arabidopsis thaliana	cis-acting element involved in the abscisic acid responsiveness
BraA04g032390.4C.1	ABRE	ACGTG	101	5	+	Arabidopsis thaliana	cis-acting element involved in the abscisic acid responsiveness
BraA04g032390.4C.1	ABRE	AACCCGG	641	7	-	Arabidopsis thaliana	cis-acting element involved in the abscisic acid responsiveness
BraA04g032390.4C.1	LTR	CCGAAA	924	6	-	Hordeum vulgare	cis-acting element involved in low-temperature responsiveness
BraA05g001240.4C.1	TCA-element	CCATCTTTTT	1410	9	-	Nicotiana tabacum	cis-acting element involved in salicylic acid responsiveness
BraA05g001240.4C.1	ABRE	ACGTG	331	5	+	Arabidopsis thaliana	cis-acting element involved in the abscisic acid responsiveness
BraA05g001240.4C.1	ABRE	ACGTG	863	5	-	Arabidopsis thaliana	cis-acting element involved in the abscisic acid responsiveness
BraA05g001240.4C.1	ABRE	ACGTG	903	5	+	Arabidopsis thaliana	cis-acting element involved in the abscisic acid responsiveness
BraA05g001240.4C.1	ABRE	CGCACGTGTC	1844	9	-	Hordeum vulgare	cis-acting element involved in the abscisic acid responsiveness
BraA05g033920.4C.2	ABRE	ACGTG	473	5	-	Arabidopsis thaliana	cis-acting element involved in the abscisic acid responsiveness
BraA05g033920.4C.2	ABRE	GACACGTGGC	528	9	-	Triticum aestivum	cis-acting element involved in the abscisic acid responsiveness
BraA05g033920.4C.2	ABRE	CACGTG	530	6	+	Arabidopsis thaliana	cis-acting element involved in the abscisic acid responsiveness
BraA05g033920.4C.2	ABRE	ACGTG	531	5	+	Arabidopsis thaliana	cis-acting element involved in the abscisic acid responsiveness
BraA05g033920.4C.2	ABRE	TACGTGTC	561	8	+	Oryza sativa	cis-acting element involved in the abscisic acid responsiveness
BraA05g033920.4C.2	ABRE	ACGTG	562	5	+	Arabidopsis thaliana	cis-acting element involved in the abscisic acid responsiveness
BraA05g033920.4C.2	TCA-element	CCATCTTTTT	462	9	+	Nicotiana tabacum	cis-acting element involved in salicylic acid responsiveness
BraA06g009630.4C.1	TCA-element	TCAGAAGAGG	1452	9	-	Brassica oleracea	cis-acting element involved in salicylic acid responsiveness
BraA06g009630.4C.1	LTR	CCGAAA	990	6	+	Hordeum vulgare	cis-acting element involved in low-temperature responsiveness
BraA06g022360.4C.1	ABRE	ACGTG	289	5	-	Arabidopsis thaliana	cis-acting element involved in the abscisic acid responsiveness
BraA06g022360.4C.1	ABRE	ACGTG	597	5	-	Arabidopsis thaliana	cis-acting element involved in the abscisic acid responsiveness
BraA06g022360.4C.1	ABRE	CGTACGTGCA	915	9	+	Hordeum vulgare	cis-acting element involved in the abscisic acid responsiveness
BraA06g022360.4C.1	LTR	CCGAAA	232	6	+	Hordeum vulgare	cis-acting element involved in low-temperature responsiveness
BraA06g027310.4C.1	ABRE	ACGTG	713	5	+	Arabidopsis thaliana	cis-acting element involved in the abscisic acid responsiveness
BraA07g002630.4C.1	ABRE	CACGTG	210	6	+	Arabidopsis thaliana	cis-acting element involved in the abscisic acid responsiveness
BraA07g002630.4C.1	ABRE	ACGTG	211	5	+	Arabidopsis thaliana	cis-acting element involved in the abscisic acid responsiveness
BraA07g002630.4C.1	ABRE	ACGTG	257	5	-	Arabidopsis thaliana	cis-acting element involved in the abscisic acid responsiveness
BraA07g002630.4C.1	ABRE	ACGTG	700	5	+	Arabidopsis thaliana	cis-acting element involved in the abscisic acid responsiveness
BraA07g002630.4C.1	ABRE	ACGTG	956	5	+	Arabidopsis thaliana	cis-acting element involved in the abscisic acid responsiveness
BraA07g015150.4C.1	TCA-element	CCATCTTTTT	1568	9	-	Nicotiana tabacum	cis-acting element involved in salicylic acid responsiveness
BraA07g015150.4C.1	ABRE	ACGTG	210	5	+	Arabidopsis thaliana	cis-acting element involved in the abscisic acid responsiveness
BraA07g015150.4C.1	ABRE	CACGTG	281	6	+	Arabidopsis thaliana	cis-acting element involved in the abscisic acid responsiveness
BraA07g015150.4C.1	ABRE	ACGTG	282	5	+	Arabidopsis thaliana	cis-acting element involved in the abscisic acid responsiveness
BraA07g015150.4C.1	ABRE	CGCACGTGTC	510	9	+	Hordeum vulgare	cis-acting element involved in the abscisic acid responsiveness
BraA07g015150.4C.1	ABRE	ACGTG	512	5	-	Arabidopsis thaliana	cis-acting element involved in the abscisic acid responsiveness
BraA07g015150.4C.1	ABRE	GACACGTGGC	1653	9	-	Triticum aestivum	cis-acting element involved in the abscisic acid responsiveness
BraA07g015150.4C.1	ABRE	ACGTG	1655	5	-	Arabidopsis thaliana	cis-acting element involved in the abscisic acid responsiveness
BraA07g015150.4C.2	ABRE	ACGTG	210	5	+	Arabidopsis thaliana	cis-acting element involved in the abscisic acid responsiveness
BraA07g015150.4C.2	ABRE	CACGTG	281	6	+	Arabidopsis thaliana	cis-acting element involved in the abscisic acid responsiveness
BraA07g015150.4C.2	ABRE	ACGTG	282	5	+	Arabidopsis thaliana	cis-acting element involved in the abscisic acid responsiveness
BraA07g015150.4C.2	ABRE	CGCACGTGTC	510	9	+	Hordeum vulgare	cis-acting element involved in the abscisic acid responsiveness
BraA07g015150.4C.2	ABRE	ACGTG	512	5	-	Arabidopsis thaliana	cis-acting element involved in the abscisic acid responsiveness
BraA07g015150.4C.2	ABRE	GACACGTGGC	1653	9	-	Triticum aestivum	cis-acting element involved in the abscisic acid responsiveness
BraA07g015150.4C.2	ABRE	ACGTG	1655	5	-	Arabidopsis thaliana	cis-acting element involved in the abscisic acid responsiveness
BraA07g015150.4C.2	TCA-element	CCATCTTTTT	1568	9	-	Nicotiana tabacum	cis-acting element involved in salicylic acid responsiveness
BraA07g015150.4C.3	ABRE	CGCACGTGTC	103	9	+	Hordeum vulgare	cis-acting element involved in the abscisic acid responsiveness
BraA07g015150.4C.3	ABRE	ACGTG	105	5	-	Arabidopsis thaliana	cis-acting element involved in the abscisic acid responsiveness
BraA07g015150.4C.3	ABRE	GACACGTGGC	1246	9	-	Triticum aestivum	cis-acting element involved in the abscisic acid responsiveness
BraA07g015150.4C.3	ABRE	ACGTG	1248	5	-	Arabidopsis thaliana	cis-acting element involved in the abscisic acid responsiveness
BraA07g015150.4C.3	TCA-element	CCATCTTTTT	1161	9	-	Nicotiana tabacum	cis-acting element involved in salicylic acid responsiveness
BraA07g018960.4C.1	LTR	CCGAAA	1072	6	+	Hordeum vulgare	cis-acting element involved in low-temperature responsiveness
BraA07g018960.4C.1	ABRE	ACGTG	587	5	-	Arabidopsis thaliana	cis-acting element involved in the abscisic acid responsiveness
BraA07g018960.4C.1	ABRE	ACGTG	1836	5	-	Arabidopsis thaliana	cis-acting element involved in the abscisic acid responsiveness
BraA07g018960.4C.1	TCA-element	TCAGAAGAGG	341	10	-	Brassica oleracea	cis-acting element involved in salicylic acid responsiveness
BraA07g018960.4C.1	TCA-element	CCATCTTTTT	456	9	+	Nicotiana tabacum	cis-acting element involved in salicylic acid responsiveness
BraA07g018960.4C.1	TCA-element	TCAGAAGAGG	525	9	-	Brassica oleracea	cis-acting element involved in salicylic acid responsiveness
BraA07g024400.4C.1	TCA-element	CCATCTTTTT	1431	9	+	Nicotiana tabacum	cis-acting element involved in salicylic acid responsiveness
BraA07g024400.4C.1	TCA-element	CCATCTTTTT	1885	9	+	Nicotiana tabacum	cis-acting element involved in salicylic acid responsiveness
BraA07g024400.4C.1	LTR	CCGAAA	657	6	-	Hordeum vulgare	cis-acting element involved in low-temperature responsiveness
BraA07g024400.4C.1	LTR	CCGAAA	706	6	-	Hordeum vulgare	cis-acting element involved in low-temperature responsiveness
BraA07g024400.4C.1	LTR	CCGAAA	715	6	-	Hordeum vulgare	cis-acting element involved in low-temperature responsiveness
BraA07g024400.4C.1	LTR	CCGAAA	1335	6	+	Hordeum vulgare	cis-acting element involved in low-temperature responsiveness
BraA08g000170.4C.1	ABRE	GCCGCGTGGC	310	9	-	Oryza sativa	cis-acting element involved in the abscisic acid responsiveness
BraA08g000170.4C.1	LTR	CCGAAA	322	6	-	Hordeum vulgare	cis-acting element involved in low-temperature responsiveness
BraA09g001170.4C.1	ABRE	CACGTG	275	6	+	Arabidopsis thaliana	cis-acting element involved in the abscisic acid responsiveness
BraA09g001170.4C.1	ABRE	ACGTG	276	5	+	Arabidopsis thaliana	cis-acting element involved in the abscisic acid responsiveness
BraA09g001170.4C.1	ABRE	ACGTG	586	5	+	Arabidopsis thaliana	cis-acting element involved in the abscisic acid responsiveness
BraA09g001170.4C.1	ABRE	ACGTG	1932	5	-	Arabidopsis thaliana	cis-acting element involved in the abscisic acid responsiveness
BraA09g001180.4C.6	ABRE	ACGTG	895	5	-	Arabidopsis thaliana	cis-acting element involved in the abscisic acid responsiveness
BraA09g001180.4C.6	ABRE	ACGTG	1190	5	-	Arabidopsis thaliana	cis-acting element involved in the abscisic acid responsiveness
BraA09g001180.4C.6	ABRE	ACGTG	1833	5	-	Arabidopsis thaliana	cis-acting element involved in the abscisic acid responsiveness
BraA09g001180.4C.6	LTR	CCGAAA	426	6	-	Hordeum vulgare	cis-acting element involved in low-temperature responsiveness
BraA09g001180.4C.8	ABRE	ACGTG	895	5	-	Arabidopsis thaliana	cis-acting element involved in the abscisic acid responsiveness
BraA09g001180.4C.8	ABRE	ACGTG	1190	5	-	Arabidopsis thaliana	cis-acting element involved in the abscisic acid responsiveness
BraA09g001180.4C.8	ABRE	ACGTG	1833	5	-	Arabidopsis thaliana	cis-acting element involved in the abscisic acid responsiveness
BraA09g001180.4C.8	LTR	CCGAAA	426	6	-	Hordeum vulgare	cis-acting element involved in low-temperature responsiveness
BraA09g006360.4C.1	ABRE	ACGTG	515	5	+	Arabidopsis thaliana	cis-acting element involved in the abscisic acid responsiveness
BraA09g006360.4C.1	ABRE	ACGTG	1699	5	-	Arabidopsis thaliana	cis-acting element involved in the abscisic acid responsiveness
BraA09g008570.4C.1	ABRE	AACCCGG	528	7	+	Arabidopsis thaliana	cis-acting element involved in the abscisic acid responsiveness
BraA09g008570.4C.2	ABRE	ACGTG	1899	5	+	Arabidopsis thaliana	cis-acting element involved in the abscisic acid responsiveness
BraA09g016260.4C.1	LTR	CCGAAA	1197	6	-	Hordeum vulgare	cis-acting element involved in low-temperature responsiveness
BraA09g016260.4C.1	TCA-element	CCATCTTTTT	1442	10	+	Nicotiana tabacum	cis-acting element involved in salicylic acid responsiveness
BraA09g029360.4C.1	ABRE	ACGTG	261	5	+	Arabidopsis thaliana	cis-acting element involved in the abscisic acid responsiveness
BraA09g029360.4C.1	ABRE	ACGTG	397	5	+	Arabidopsis thaliana	cis-acting element involved in the abscisic acid responsiveness
BraA09g029360.4C.1	ABRE	ACGTG	618	5	-	Arabidopsis thaliana	cis-acting element involved in the abscisic acid responsiveness
BraA09g029360.4C.1	ABRE	TACGGTC	1496	7	-	Arabidopsis thaliana	cis-acting element involved in the abscisic acid responsiveness
BraA09g029360.4C.1	ABRE	ACGTG	1898	5	+	Arabidopsis thaliana	cis-acting element involved in the abscisic acid responsiveness
BraA09g029360.4C.1	LTR	CCGAAA	348	6	-	Hordeum vulgare	cis-acting element involved in low-temperature responsiveness
BraA09g033630.4C.1	LTR	CCGAAA	1451	6	+	Hordeum vulgare	cis-acting element involved in low-temperature responsiveness
BraA09g033630.4C.2	LTR	CCGAAA	1451	6	+	Hordeum vulgare	cis-acting element involved in low-temperature responsiveness
BraA09g033630.4C.3	LTR	CCGAAA	1451	6	+	Hordeum vulgare	cis-acting element involved in low-temperature responsiveness
BraA09g033630.4C.4	LTR	CCGAAA	1309	6	+	Hordeum vulgare	cis-acting element involved in low-temperature responsiveness
BraA09g033630.4C.4	TCA-element	TCAGAAGAGG	1963	9	+	Brassica oleracea	cis-acting element involved in salicylic acid responsiveness
BraA09g033630.4C.5	LTR	CCGAAA	1451	6	+	Hordeum vulgare	cis-acting element involved in low-temperature responsiveness
BraA09g034980.4C.1	ABRE	TACGGTC	942	7	-	Arabidopsis thaliana	cis-acting element involved in the abscisic acid responsiveness
BraA09g034980.4C.1	ABRE	ACGTG	1721	5	-	Arabidopsis thaliana	cis-acting element involved in the abscisic acid responsiveness
BraA10g000900.4C.1	TCA-element	CCATCTTTTT	161	9	+	Nicotiana tabacum	cis-acting element involved in salicylic acid responsiveness
BraA10g000900.4C.1	TCA-element	CCATCTTTTT	1647	9	-	Nicotiana tabacum	cis-acting element involved in salicylic acid responsiveness
BraA10g000900.4C.1	LTR	CCGAAA	1170	6	+	Hordeum vulgare	cis-acting element involved in low-temperature responsiveness
BraA10g000900.4C.1	LTR	CCGAAA	1680	6	+	Hordeum vulgare	cis-acting element involved in low-temperature responsiveness
BraA10g000900.4C.1	LTR	CCGAAA	1759	6	-	Hordeum vulgare	cis-acting element involved in low-temperature responsiveness
BraA10g000910.4C.1	LTR	CCGAAA	1812	6	+	Hordeum vulgare	cis-acting element involved in low-temperature responsiveness
BraA10g000910.4C.1	ABRE	GACACGTGGC	1898	9	-	Triticum aestivum	cis-acting element involved in the abscisic acid responsiveness
BraA10g000910.4C.1	ABRE	CACGTG	1900	6	-	Arabidopsis thaliana	cis-acting element involved in the abscisic acid responsiveness
BraA10g000910.4C.1	ABRE	ACGTG	1901	5	+	Arabidopsis thaliana	cis-acting element involved in the abscisic acid responsiveness
BraA10g000910.4C.1	TCA-element	CCATCTTTTT	1359	9	-	Nicotiana tabacum	cis-acting element involved in salicylic acid responsiveness
BraA10g000920.4C.1	ABRE	ACGTG	790	5	+	Arabidopsis thaliana	cis-acting element involved in the abscisic acid responsiveness
BraA10g000920.4C.1	ABRE	ACGTG	938	5	-	Arabidopsis thaliana	cis-acting element involved in the abscisic acid responsiveness
BraA10g000920.4C.1	ABRE	ACGTG	1783	5	-	Arabidopsis thaliana	cis-acting element involved in the abscisic acid responsiveness
BraA10g022210.4C.1	TCA-element	CCATCTTTTT	1699	9	-	Nicotiana tabacum	cis-acting element involved in salicylic acid responsiveness
BraA10g022210.4C.1	ABRE	ACGTG	267	5	+	Arabidopsis thaliana	cis-acting element involved in the abscisic acid responsiveness
BraA10g022210.4C.1	LTR	CCGAAA	1551	6	-	Hordeum vulgare	cis-acting element involved in low-temperature responsiveness
BraA01g002560.4C.1	LTR	CCGAAA	667	6	+	Hordeum vulgare	cis-acting element involved in low-temperature responsiveness
BraA01g002560.4C.1	LTR	CCGAAA	994	6	-	Hordeum vulgare	cis-acting element involved in low-temperature responsiveness
BraA01g002560.4C.1	LTR	CCGAAA	1276	6	+	Hordeum vulgare	cis-acting element involved in low-temperature responsiveness
BraA01g002560.4C.1	ABRE	ACGTG	1590	5	-	Arabidopsis thaliana	cis-acting element involved in the abscisic acid responsiveness
BraA01g002560.4C.1	TCA-element	TCAGAAGAGG	1674	9	-	Brassica oleracea	cis-acting element involved in salicylic acid responsiveness
BraA01g009680.4C.1	LTR	CCGAAA	1436	6	-	Hordeum vulgare	cis-acting element involved in low-temperature responsiveness
BraA01g009680.4C.1	LTR	CCGAAA	1821	6	-	Hordeum vulgare	cis-acting element involved in low-temperature responsiveness
BraA01g009680.4C.1	ABRE	ACGTG	1054	5	-	Arabidopsis thaliana	cis-acting element involved in the abscisic acid responsiveness
BraA02g009860.4C.1	LTR	CCGAAA	987	6	+	Hordeum vulgare	cis-acting element involved in low-temperature responsiveness
BraA02g009860.4C.1	LTR	CCGAAA	1124	6	-	Hordeum vulgare	cis-acting element involved in low-temperature responsiveness
BraA02g009860.4C.1	ABRE	CACGTG	581	6	+	Arabidopsis thaliana	cis-acting element involved in the abscisic acid responsiveness
BraA02g009860.4C.1	ABRE	ACGTG	582	5	+	Arabidopsis thaliana	cis-acting element involved in the abscisic acid responsiveness
BraA02g009860.4C.1	ABRE	ACGTG	622	5	+	Arabidopsis thaliana	cis-acting element involved in the abscisic acid responsiveness
BraA02g009860.4C.1	ABRE	ACGTG	637	5	-	Arabidopsis thaliana	cis-acting element involved in the abscisic acid responsiveness
BraA02g009860.4C.1	ABRE	ACGTG	751	5	-	Arabidopsis thaliana	cis-acting element involved in the abscisic acid responsiveness
BraA02g009860.4C.1	ABRE	ACGTG	1254	5	-	Arabidopsis thaliana	cis-acting element involved in the abscisic acid responsiveness
BraA02g009860.4C.1	ABRE	ACGTG	1863	5	+	Arabidopsis thaliana	cis-acting element involved in the abscisic acid responsiveness
BraA02g009920.4C.1	ABRE	ACGTG	1053	5	+	Arabidopsis thaliana	cis-acting element involved in the abscisic acid responsiveness
BraA02g009920.4C.1	ABRE	CGTACGTGCA	1694	9	+	Hordeum vulgare	cis-acting element involved in the abscisic acid responsiveness
BraA02g009920.4C.1	ABRE	ACGTG	1697	5	+	Arabidopsis thaliana	cis-acting element involved in the abscisic acid responsiveness
BraA02g014670.4C.1	ABRE	ACGTG	607	5	+	Arabidopsis thaliana	cis-acting element involved in the abscisic acid responsiveness
BraA02g014670.4C.1	ABRE	CGTACGTGCA	1497	9	-	Hordeum vulgare	cis-acting element involved in the abscisic acid responsiveness
BraA02g014670.4C.1	ABRE	GACACGTACGT	1740	10	-	Oryza sativa	cis-acting element involved in the abscisic acid responsiveness
BraA02g014670.4C.1	ABRE	ACGTG	1898	5	-	Arabidopsis thaliana	cis-acting element involved in the abscisic acid responsiveness
BraA02g014670.4C.1	TCA-element	CCATCTTTTT	667	9	+	Nicotiana tabacum	cis-acting element involved in salicylic acid responsiveness
BraA02g034330.4C.1	ABRE	ACGTG	1050	5	+	Arabidopsis thaliana	cis-acting element involved in the abscisic acid responsiveness
BraA02g034330.4C.1	ABRE	ACGTG	1855	5	+	Arabidopsis thaliana	cis-acting element involved in the abscisic acid responsiveness
BraA02g046420.4C.1	ABRE	ACGTG	641	5	-	Arabidopsis thaliana	cis-acting element involved in the abscisic acid responsiveness
BraA02g046420.4C.1	ABRE	ACGTG	654	5	+	Arabidopsis thaliana	cis-acting element involved in the abscisic acid responsiveness
BraA02g046420.4C.1	ABRE	ACGTG	1359	5	+	Arabidopsis thaliana	cis-acting element involved in the abscisic acid responsiveness
BraA02g046420.4C.1	ABRE	CGCACGTGTC	1882	9	-	Hordeum vulgare	cis-acting element involved in the abscisic acid responsiveness
BraA02g046420.4C.1	ABRE	CACGTG	1884	6	-	Arabidopsis thaliana	cis-acting element involved in the abscisic acid responsiveness
BraA02g046420.4C.1	ABRE	ACGTG	1885	5	+	Arabidopsis thaliana	cis-acting element involved in the abscisic acid responsiveness
BraA02g046420.4C.1	ABRE	CGCACGTGTC	1932	9	+	Hordeum vulgare	cis-acting element involved in the abscisic acid responsiveness
BraA02g046420.4C.1	ABRE	CACGTG	1934	6	-	Arabidopsis thaliana	cis-acting element involved in the abscisic acid responsiveness
BraA02g046420.4C.1	ABRE	ACGTG	1935	5	+	Arabidopsis thaliana	cis-acting element involved in the abscisic acid responsiveness
BraA02g046420.4C.1	ABRE	CACGTG	1958	6	-	Arabidopsis thaliana	cis-acting element involved in the abscisic acid responsiveness
BraA02g046420.4C.1	ABRE	ACGTG	1959	5	+	Arabidopsis thaliana	cis-acting element involved in the abscisic acid responsiveness
BraA02g046420.4C.1	TCA-element	CCATCTTTTT	1180	9	+	Nicotiana tabacum	cis-acting element involved in salicylic acid responsiveness
BraA02g046420.4C.2	TCA-element	CCATCTTTTT	1180	9	+	Nicotiana tabacum	cis-acting element involved in salicylic acid responsiveness
BraA02g046420.4C.2	ABRE	ACGTG	641	5	-	Arabidopsis thaliana	cis-acting element involved in the abscisic acid responsiveness
BraA02g046420.4C.2	ABRE	ACGTG	654	5	+	Arabidopsis thaliana	cis-acting element involved in the abscisic acid responsiveness
BraA02g046420.4C.2	ABRE	ACGTG	1359	5	+	Arabidopsis thaliana	cis-acting element involved in the abscisic acid responsiveness
BraA02g046420.4C.2	ABRE	CGCACGTGTC	1882	9	-	Hordeum vulgare	cis-acting element involved in the abscisic acid responsiveness
BraA02g046420.4C.2	ABRE	CACGTG	1884	6	-	Arabidopsis thaliana	cis-acting element involved in the abscisic acid responsiveness
BraA02g046420.4C.2	ABRE	ACGTG	1885	5	+	Arabidopsis thaliana	cis-acting element involved in the abscisic acid responsiveness
BraA02g046420.4C.2	ABRE	CGCACGTGTC	1932	9	+	Hordeum vulgare	cis-acting element involved in the abscisic acid responsiveness
BraA02g046420.4C.2	ABRE	CACGTG	1934	6	-	Arabidopsis thaliana	cis-acting element involved in the abscisic acid responsiveness
BraA02g046420.4C.2	ABRE	ACGTG	1935	5	+	Arabidopsis thaliana	cis-acting element involved in the abscisic acid responsiveness
BraA02g046420.4C.2	ABRE	CACGTG	1958	6	-	Arabidopsis thaliana	cis-acting element involved in the abscisic acid responsiveness
BraA02g046420.4C.2	ABRE	ACGTG	1959	5	+	Arabidopsis thaliana	cis-acting element involved in the abscisic acid responsiveness
BraA02g046420.4C.3	ABRE	ACGTG	641	5	-	Arabidopsis thaliana	cis-acting element involved in the abscisic acid responsiveness
BraA02g046420.4C.3	ABRE	ACGTG	654	5	+	Arabidopsis thaliana	cis-acting element involved in the abscisic acid responsiveness
BraA02g046420.4C.3	ABRE	ACGTG	1359	5	+	Arabidopsis thaliana	cis-acting element involved in the abscisic acid responsiveness
BraA02g046420.4C.3	ABRE	CGCACGTGTC	1882	9	-	Hordeum vulgare	cis-acting element involved in the abscisic acid responsiveness
BraA02g046420.4C.3	ABRE	CACGTG	1884	6	-	Arabidopsis thaliana	cis-acting element involved in the abscisic acid responsiveness
BraA02g046420.4C.3	ABRE	ACGTG	1885	5	+	Arabidopsis thaliana	cis-acting element involved in the abscisic acid responsiveness
BraA02g046420.4C.3	ABRE	CGCACGTGTC	1932	9	+	Hordeum vulgare	cis-acting element involved in the abscisic acid responsiveness
BraA02g046420.4C.3	ABRE	CACGTG	1934	6	-	Arabidopsis thaliana	cis-acting element involved in the abscisic acid responsiveness
BraA02g046420.4C.3	ABRE	ACGTG	1935	5	+	Arabidopsis thaliana	cis-acting element involved in the abscisic acid responsiveness
BraA02g046420.4C.3	ABRE	CACGTG	1958	6	-	Arabidopsis thaliana	cis-acting element involved in the abscisic acid responsiveness
BraA02g046420.4C.3	ABRE	ACGTG	1959	5	+	Arabidopsis thaliana	cis-acting element involved in the abscisic acid responsiveness
BraA02g046420.4C.3	TCA-element	CCATCTTTTT	1180	9	+	Nicotiana tabacum	cis-acting element involved in salicylic acid responsiveness
BraA03g001740.4C.1	ABRE	ACGTG	301	5	-	Arabidopsis thaliana	cis-acting element involved in the abscisic acid responsiveness
BraA03g001740.4C.1	ABRE	ACGTG	478	5	-	Arabidopsis thaliana	cis-acting element involved in the abscisic acid responsiveness
BraA03g001740.4C.1	ABRE	ACGTG	1383	5	-	Arabidopsis thaliana	cis-acting element involved in the abscisic acid responsiveness
BraA03g001740.4C.1	ABRE	ACGTG	1734	5	-	Arabidopsis thaliana	cis-acting element involved in the abscisic acid responsiveness
BraA03g001740.4C.1	ABRE	ACGTG	1770	5	+	Arabidopsis thaliana	cis-acting element involved in the abscisic acid responsiveness
BraA03g001740.4C.1	ABRE	ACGTG	1778	5	+	Arabidopsis thaliana	cis-acting element involved in the abscisic acid responsiveness
BraA03g001740.4C.1	TCA-element	CCATCTTTTT	285	10	-	Nicotiana tabacum	cis-acting element involved in salicylic acid responsiveness
BraA03g001740.4C.1	TCA-element	CCATCTTTTT	995	9	-	Nicotiana tabacum	cis-acting element involved in salicylic acid responsiveness
BraA03g004020.4C.1	ABRE	ACGTG	900	5	-	Arabidopsis thaliana	cis-acting element involved in the abscisic acid responsiveness
BraA03g004020.4C.3	ABRE	ACGTG	900	5	-	Arabidopsis thaliana	cis-acting element involved in the abscisic acid responsiveness
BraA03g004020.4C.4	ABRE	ACGTG	900	5	-	Arabidopsis thaliana	cis-acting element involved in the abscisic acid responsiveness
BraA03g056020.4C.1	LTR	CCGAAA	34	6	-	Hordeum vulgare	cis-acting element involved in low-temperature responsiveness
BraA03g056020.4C.1	ABRE	ACGTG	1272	5	-	Arabidopsis thaliana	cis-acting element involved in the abscisic acid responsiveness
BraA03g056020.4C.1	ABRE	ACGTG	1310	5	-	Arabidopsis thaliana	cis-acting element involved in the abscisic acid responsiveness
BraA04g013570.4C.1	ABRE	CACGTG	443	6	+	Arabidopsis thaliana	cis-acting element involved in the abscisic acid responsiveness
BraA04g013570.4C.1	ABRE	ACGTG	444	5	+	Arabidopsis thaliana	cis-acting element involved in the abscisic acid responsiveness
BraA04g019880.4C.1	ABRE	ACGTG	1083	5	+	Arabidopsis thaliana	cis-acting element involved in the abscisic acid responsiveness
BraA04g019880.4C.1	ABRE	GCAACGTGTC	1944	10	-	Hordeum vulgare	cis-acting element involved in the abscisic acid responsiveness
BraA04g019880.4C.1	ABRE	ACGTG	1946	5	-	Arabidopsis thaliana	cis-acting element involved in the abscisic acid responsiveness
BraA04g032390.4C.1	ABRE	CACGTG	100	6	+	Arabidopsis thaliana	cis-acting element involved in the abscisic acid responsiveness
BraA04g032390.4C.1	ABRE	ACGTG	101	5	+	Arabidopsis thaliana	cis-acting element involved in the abscisic acid responsiveness
BraA04g032390.4C.1	ABRE	AACCCGG	641	7	-	Arabidopsis thaliana	cis-acting element involved in the abscisic acid responsiveness
BraA04g032390.4C.1	LTR	CCGAAA	924	6	-	Hordeum vulgare	cis-acting element involved in low-temperature responsiveness
BraA05g001240.4C.1	TCA-element	CCATCTTTTT	1410	9	-	Nicotiana tabacum	cis-acting element involved in salicylic acid responsiveness
BraA05g001240.4C.1	ABRE	ACGTG	331	5	+	Arabidopsis thaliana	cis-acting element involved in the abscisic acid responsiveness
BraA05g001240.4C.1	ABRE	ACGTG	863	5	-	Arabidopsis thaliana	cis-acting element involved in the abscisic acid responsiveness
BraA05g001240.4C.1	ABRE	ACGTG	903	5	+	Arabidopsis thaliana	cis-acting element involved in the abscisic acid responsiveness
BraA05g001240.4C.1	ABRE	CGCACGTGTC	1844	9	-	Hordeum vulgare	cis-acting element involved in the abscisic acid responsiveness
BraA05g033920.4C.2	ABRE	ACGTG	473	5	-	Arabidopsis thaliana	cis-acting element involved in the abscisic acid responsiveness
BraA05g033920.4C.2	ABRE	GACACGTGGC	528	9	-	Triticum aestivum	cis-acting element involved in the abscisic acid responsiveness
BraA05g033920.4C.2	ABRE	CACGTG	530	6	+	Arabidopsis thaliana	cis-acting element involved in the abscisic acid responsiveness
BraA05g033920.4C.2	ABRE	ACGTG	531	5	+	Arabidopsis thaliana	cis-acting element involved in the abscisic acid responsiveness
BraA05g033920.4C.2	ABRE	TACGTGTC	561	8	+	Oryza sativa	cis-acting element involved in the abscisic acid responsiveness
BraA05g033920.4C.2	ABRE	ACGTG	562	5	+	Arabidopsis thaliana	cis-acting element involved in the abscisic acid responsiveness
BraA05g033920.4C.2	TCA-element	CCATCTTTTT	462	9	+	Nicotiana tabacum	cis-acting element involved in salicylic acid responsiveness
BraA06g009630.4C.1	LTR	CCGAAA	990	6	+	Hordeum vulgare	cis-acting element involved in low-temperature responsiveness
BraA06g009630.4C.1	TCA-element	TCAGAAGAGG	1452	9	-	Brassica oleracea	cis-acting element involved in salicylic acid responsiveness
BraA06g022360.4C.1	ABRE	ACGTG	289	5	-	Arabidopsis thaliana	cis-acting element involved in the abscisic acid responsiveness
BraA06g022360.4C.1	ABRE	ACGTG	597	5	-	Arabidopsis thaliana	cis-acting element involved in the abscisic acid responsiveness
BraA06g022360.4C.1	ABRE	CGTACGTGCA	915	9	+	Hordeum vulgare	cis-acting element involved in the abscisic acid responsiveness
BraA06g022360.4C.1	LTR	CCGAAA	232	6	+	Hordeum vulgare	cis-acting element involved in low-temperature responsiveness
BraA06g027310.4C.1	ABRE	ACGTG	713	5	+	Arabidopsis thaliana	cis-acting element involved in the abscisic acid responsiveness
BraA07g002630.4C.1	ABRE	CACGTG	210	6	+	Arabidopsis thaliana	cis-acting element involved in the abscisic acid responsiveness
BraA07g002630.4C.1	ABRE	ACGTG	211	5	+	Arabidopsis thaliana	cis-acting element involved in the abscisic acid responsiveness
BraA07g002630.4C.1	ABRE	ACGTG	257	5	-	Arabidopsis thaliana	cis-acting element involved in the abscisic acid responsiveness
BraA07g002630.4C.1	ABRE	ACGTG	700	5	+	Arabidopsis thaliana	cis-acting element involved in the abscisic acid responsiveness
BraA07g002630.4C.1	ABRE	ACGTG	956	5	+	Arabidopsis thaliana	cis-acting element involved in the abscisic acid responsiveness
BraA07g015150.4C.1	ABRE	ACGTG	210	5	+	Arabidopsis thaliana	cis-acting element involved in the abscisic acid responsiveness
BraA07g015150.4C.1	ABRE	CACGTG	281	6	+	Arabidopsis thaliana	cis-acting element involved in the abscisic acid responsiveness
BraA07g015150.4C.1	ABRE	ACGTG	282	5	+	Arabidopsis thaliana	cis-acting element involved in the abscisic acid responsiveness
BraA07g015150.4C.1	ABRE	CGCACGTGTC	510	9	+	Hordeum vulgare	cis-acting element involved in the abscisic acid responsiveness
BraA07g015150.4C.1	ABRE	ACGTG	512	5	-	Arabidopsis thaliana	cis-acting element involved in the abscisic acid responsiveness
BraA07g015150.4C.1	ABRE	GACACGTGGC	1653	9	-	Triticum aestivum	cis-acting element involved in the abscisic acid responsiveness
BraA07g015150.4C.1	ABRE	ACGTG	1655	5	-	Arabidopsis thaliana	cis-acting element involved in the abscisic acid responsiveness
BraA07g015150.4C.1	TCA-element	CCATCTTTTT	1568	9	-	Nicotiana tabacum	cis-acting element involved in salicylic acid responsiveness
BraA07g015150.4C.2	TCA-element	CCATCTTTTT	1568	9	-	Nicotiana tabacum	cis-acting element involved in salicylic acid responsiveness
BraA07g015150.4C.2	ABRE	ACGTG	210	5	+	Arabidopsis thaliana	cis-acting element involved in the abscisic acid responsiveness
BraA07g015150.4C.2	ABRE	CACGTG	281	6	+	Arabidopsis thaliana	cis-acting element involved in the abscisic acid responsiveness
BraA07g015150.4C.2	ABRE	ACGTG	282	5	+	Arabidopsis thaliana	cis-acting element involved in the abscisic acid responsiveness
BraA07g015150.4C.2	ABRE	CGCACGTGTC	510	9	+	Hordeum vulgare	cis-acting element involved in the abscisic acid responsiveness
BraA07g015150.4C.2	ABRE	ACGTG	512	5	-	Arabidopsis thaliana	cis-acting element involved in the abscisic acid responsiveness
BraA07g015150.4C.2	ABRE	GACACGTGGC	1653	9	-	Triticum aestivum	cis-acting element involved in the abscisic acid responsiveness
BraA07g015150.4C.2	ABRE	ACGTG	1655	5	-	Arabidopsis thaliana	cis-acting element involved in the abscisic acid responsiveness
BraA07g015150.4C.3	ABRE	CGCACGTGTC	103	9	+	Hordeum vulgare	cis-acting element involved in the abscisic acid responsiveness
BraA07g015150.4C.3	ABRE	ACGTG	105	5	-	Arabidopsis thaliana	cis-acting element involved in the abscisic acid responsiveness
BraA07g015150.4C.3	ABRE	GACACGTGGC	1246	9	-	Triticum aestivum	cis-acting element involved in the abscisic acid responsiveness
BraA07g015150.4C.3	ABRE	ACGTG	1248	5	-	Arabidopsis thaliana	cis-acting element involved in the abscisic acid responsiveness
BraA07g015150.4C.3	TCA-element	CCATCTTTTT	1161	9	-	Nicotiana tabacum	cis-acting element involved in salicylic acid responsiveness
BraA07g018960.4C.1	TCA-element	TCAGAAGAGG	341	10	-	Brassica oleracea	cis-acting element involved in salicylic acid responsiveness
BraA07g018960.4C.1	TCA-element	CCATCTTTTT	456	9	+	Nicotiana tabacum	cis-acting element involved in salicylic acid responsiveness
BraA07g018960.4C.1	TCA-element	TCAGAAGAGG	525	9	-	Brassica oleracea	cis-acting element involved in salicylic acid responsiveness
BraA07g018960.4C.1	ABRE	ACGTG	587	5	-	Arabidopsis thaliana	cis-acting element involved in the abscisic acid responsiveness
BraA07g018960.4C.1	ABRE	ACGTG	1836	5	-	Arabidopsis thaliana	cis-acting element involved in the abscisic acid responsiveness
BraA07g018960.4C.1	LTR	CCGAAA	1072	6	+	Hordeum vulgare	cis-acting element involved in low-temperature responsiveness
BraA07g024400.4C.1	LTR	CCGAAA	657	6	-	Hordeum vulgare	cis-acting element involved in low-temperature responsiveness
BraA07g024400.4C.1	LTR	CCGAAA	706	6	-	Hordeum vulgare	cis-acting element involved in low-temperature responsiveness
BraA07g024400.4C.1	LTR	CCGAAA	715	6	-	Hordeum vulgare	cis-acting element involved in low-temperature responsiveness
BraA07g024400.4C.1	LTR	CCGAAA	1335	6	+	Hordeum vulgare	cis-acting element involved in low-temperature responsiveness
BraA07g024400.4C.1	TCA-element	CCATCTTTTT	1431	9	+	Nicotiana tabacum	cis-acting element involved in salicylic acid responsiveness
BraA07g024400.4C.1	TCA-element	CCATCTTTTT	1885	9	+	Nicotiana tabacum	cis-acting element involved in salicylic acid responsiveness
BraA08g000170.4C.1	ABRE	GCCGCGTGGC	310	9	-	Oryza sativa	cis-acting element involved in the abscisic acid responsiveness
BraA08g000170.4C.1	LTR	CCGAAA	322	6	-	Hordeum vulgare	cis-acting element involved in low-temperature responsiveness
BraA09g001170.4C.1	ABRE	CACGTG	275	6	+	Arabidopsis thaliana	cis-acting element involved in the abscisic acid responsiveness
BraA09g001170.4C.1	ABRE	ACGTG	276	5	+	Arabidopsis thaliana	cis-acting element involved in the abscisic acid responsiveness
BraA09g001170.4C.1	ABRE	ACGTG	586	5	+	Arabidopsis thaliana	cis-acting element involved in the abscisic acid responsiveness
BraA09g001170.4C.1	ABRE	ACGTG	1932	5	-	Arabidopsis thaliana	cis-acting element involved in the abscisic acid responsiveness
BraA09g001180.4C.6	ABRE	ACGTG	895	5	-	Arabidopsis thaliana	cis-acting element involved in the abscisic acid responsiveness
BraA09g001180.4C.6	ABRE	ACGTG	1190	5	-	Arabidopsis thaliana	cis-acting element involved in the abscisic acid responsiveness
BraA09g001180.4C.6	ABRE	ACGTG	1833	5	-	Arabidopsis thaliana	cis-acting element involved in the abscisic acid responsiveness
BraA09g001180.4C.6	LTR	CCGAAA	426	6	-	Hordeum vulgare	cis-acting element involved in low-temperature responsiveness
BraA09g001180.4C.8	LTR	CCGAAA	426	6	-	Hordeum vulgare	cis-acting element involved in low-temperature responsiveness
BraA09g001180.4C.8	ABRE	ACGTG	895	5	-	Arabidopsis thaliana	cis-acting element involved in the abscisic acid responsiveness
BraA09g001180.4C.8	ABRE	ACGTG	1190	5	-	Arabidopsis thaliana	cis-acting element involved in the abscisic acid responsiveness
BraA09g001180.4C.8	ABRE	ACGTG	1833	5	-	Arabidopsis thaliana	cis-acting element involved in the abscisic acid responsiveness
BraA09g006360.4C.1	ABRE	ACGTG	515	5	+	Arabidopsis thaliana	cis-acting element involved in the abscisic acid responsiveness
BraA09g006360.4C.1	ABRE	ACGTG	1699	5	-	Arabidopsis thaliana	cis-acting element involved in the abscisic acid responsiveness
BraA09g008570.4C.1	ABRE	AACCCGG	528	7	+	Arabidopsis thaliana	cis-acting element involved in the abscisic acid responsiveness
BraA09g008570.4C.2	ABRE	ACGTG	1899	5	+	Arabidopsis thaliana	cis-acting element involved in the abscisic acid responsiveness
BraA09g016260.4C.1	TCA-element	CCATCTTTTT	1442	10	+	Nicotiana tabacum	cis-acting element involved in salicylic acid responsiveness
BraA09g016260.4C.1	LTR	CCGAAA	1197	6	-	Hordeum vulgare	cis-acting element involved in low-temperature responsiveness
BraA09g029360.4C.1	ABRE	ACGTG	261	5	+	Arabidopsis thaliana	cis-acting element involved in the abscisic acid responsiveness
BraA09g029360.4C.1	ABRE	ACGTG	397	5	+	Arabidopsis thaliana	cis-acting element involved in the abscisic acid responsiveness
BraA09g029360.4C.1	ABRE	ACGTG	618	5	-	Arabidopsis thaliana	cis-acting element involved in the abscisic acid responsiveness
BraA09g029360.4C.1	ABRE	TACGGTC	1496	7	-	Arabidopsis thaliana	cis-acting element involved in the abscisic acid responsiveness
BraA09g029360.4C.1	ABRE	ACGTG	1898	5	+	Arabidopsis thaliana	cis-acting element involved in the abscisic acid responsiveness
BraA09g029360.4C.1	LTR	CCGAAA	348	6	-	Hordeum vulgare	cis-acting element involved in low-temperature responsiveness
BraA09g033630.4C.1	LTR	CCGAAA	1451	6	+	Hordeum vulgare	cis-acting element involved in low-temperature responsiveness
BraA09g033630.4C.2	LTR	CCGAAA	1451	6	+	Hordeum vulgare	cis-acting element involved in low-temperature responsiveness
BraA09g033630.4C.3	LTR	CCGAAA	1451	6	+	Hordeum vulgare	cis-acting element involved in low-temperature responsiveness
BraA09g033630.4C.4	TCA-element	TCAGAAGAGG	1963	9	+	Brassica oleracea	cis-acting element involved in salicylic acid responsiveness
BraA09g033630.4C.4	LTR	CCGAAA	1309	6	+	Hordeum vulgare	cis-acting element involved in low-temperature responsiveness
BraA09g033630.4C.5	LTR	CCGAAA	1451	6	+	Hordeum vulgare	cis-acting element involved in low-temperature responsiveness
BraA09g034980.4C.1	ABRE	TACGGTC	942	7	-	Arabidopsis thaliana	cis-acting element involved in the abscisic acid responsiveness
BraA09g034980.4C.1	ABRE	ACGTG	1721	5	-	Arabidopsis thaliana	cis-acting element involved in the abscisic acid responsiveness
BraA10g000900.4C.1	LTR	CCGAAA	1170	6	+	Hordeum vulgare	cis-acting element involved in low-temperature responsiveness
BraA10g000900.4C.1	LTR	CCGAAA	1680	6	+	Hordeum vulgare	cis-acting element involved in low-temperature responsiveness
BraA10g000900.4C.1	LTR	CCGAAA	1759	6	-	Hordeum vulgare	cis-acting element involved in low-temperature responsiveness
BraA10g000900.4C.1	TCA-element	CCATCTTTTT	161	9	+	Nicotiana tabacum	cis-acting element involved in salicylic acid responsiveness
BraA10g000900.4C.1	TCA-element	CCATCTTTTT	1647	9	-	Nicotiana tabacum	cis-acting element involved in salicylic acid responsiveness
BraA10g000910.4C.1	TCA-element	CCATCTTTTT	1359	9	-	Nicotiana tabacum	cis-acting element involved in salicylic acid responsiveness
BraA10g000910.4C.1	LTR	CCGAAA	1812	6	+	Hordeum vulgare	cis-acting element involved in low-temperature responsiveness
BraA10g000910.4C.1	ABRE	GACACGTGGC	1898	9	-	Triticum aestivum	cis-acting element involved in the abscisic acid responsiveness
BraA10g000910.4C.1	ABRE	CACGTG	1900	6	-	Arabidopsis thaliana	cis-acting element involved in the abscisic acid responsiveness
BraA10g000910.4C.1	ABRE	ACGTG	1901	5	+	Arabidopsis thaliana	cis-acting element involved in the abscisic acid responsiveness
BraA10g000920.4C.1	ABRE	ACGTG	790	5	+	Arabidopsis thaliana	cis-acting element involved in the abscisic acid responsiveness
BraA10g000920.4C.1	ABRE	ACGTG	938	5	-	Arabidopsis thaliana	cis-acting element involved in the abscisic acid responsiveness
BraA10g000920.4C.1	ABRE	ACGTG	1783	5	-	Arabidopsis thaliana	cis-acting element involved in the abscisic acid responsiveness
BraA10g022210.4C.1	ABRE	ACGTG	267	5	+	Arabidopsis thaliana	cis-acting element involved in the abscisic acid responsiveness
BraA10g022210.4C.1	LTR	CCGAAA	1551	6	-	Hordeum vulgare	cis-acting element involved in low-temperature responsiveness
BraA10g022210.4C.1	TCA-element	CCATCTTTTT	1699	9	-	Nicotiana tabacum	cis-acting element involved in salicylic acid responsiveness
BraA01g029050.4C.1	ABRE	ACGTG	1681	5	-	Arabidopsis thaliana	cis-acting element involved in the abscisic acid responsiveness
BraA01g029340.4C.1	TCA-element	CCATCTTTTT	227	9	-	Nicotiana tabacum	cis-acting element involved in salicylic acid responsiveness
BraA01g029340.4C.1	LTR	CCGAAA	980	6	+	Hordeum vulgare	cis-acting element involved in low-temperature responsiveness
BraA01g029340.4C.1	LTR	CCGAAA	1004	6	-	Hordeum vulgare	cis-acting element involved in low-temperature responsiveness
BraA01g029340.4C.1	LTR	CCGAAA	1067	6	-	Hordeum vulgare	cis-acting element involved in low-temperature responsiveness
BraA01g029340.4C.1	LTR	CCGAAA	1080	6	+	Hordeum vulgare	cis-acting element involved in low-temperature responsiveness
BraA01g029340.4C.1	LTR	CCGAAA	1362	6	+	Hordeum vulgare	cis-acting element involved in low-temperature responsiveness
BraA01g029340.4C.1	LTR	CCGAAA	1383	6	+	Hordeum vulgare	cis-acting element involved in low-temperature responsiveness
BraA01g029340.4C.1	LTR	CCGAAA	1395	6	+	Hordeum vulgare	cis-acting element involved in low-temperature responsiveness
BraA01g029340.4C.1	LTR	CCGAAA	1437	6	+	Hordeum vulgare	cis-acting element involved in low-temperature responsiveness
BraA01g029340.4C.1	LTR	CCGAAA	1486	6	+	Hordeum vulgare	cis-acting element involved in low-temperature responsiveness
BraA01g029340.4C.1	ABRE	AACCCGG	1443	7	+	Arabidopsis thaliana	cis-acting element involved in the abscisic acid responsiveness
BraA02g002960.4C.1	ABRE	GACACGTGGC	918	9	+	Triticum aestivum	cis-acting element involved in the abscisic acid responsiveness
BraA02g002960.4C.1	ABRE	CACGTG	920	6	+	Arabidopsis thaliana	cis-acting element involved in the abscisic acid responsiveness
BraA02g002960.4C.1	ABRE	ACGTG	921	5	+	Arabidopsis thaliana	cis-acting element involved in the abscisic acid responsiveness
BraA02g002960.4C.1	ABRE	CACGTG	950	6	+	Arabidopsis thaliana	cis-acting element involved in the abscisic acid responsiveness
BraA02g002960.4C.1	ABRE	ACGTG	951	5	+	Arabidopsis thaliana	cis-acting element involved in the abscisic acid responsiveness
BraA02g002960.4C.1	TCA-element	TCAGAAGAGG	610	9	+	Brassica oleracea	cis-acting element involved in salicylic acid responsiveness
BraA02g002960.4C.1	TCA-element	TCAGAAGAGG	678	9	+	Brassica oleracea	cis-acting element involved in salicylic acid responsiveness
BraA02g002960.4C.1	TCA-element	CCATCTTTTT	1789	9	+	Nicotiana tabacum	cis-acting element involved in salicylic acid responsiveness
BraA02g002960.4C.2	TCA-element	TCAGAAGAGG	610	9	+	Brassica oleracea	cis-acting element involved in salicylic acid responsiveness
BraA02g002960.4C.2	TCA-element	TCAGAAGAGG	678	9	+	Brassica oleracea	cis-acting element involved in salicylic acid responsiveness
BraA02g002960.4C.2	TCA-element	CCATCTTTTT	1789	9	+	Nicotiana tabacum	cis-acting element involved in salicylic acid responsiveness
BraA02g002960.4C.2	ABRE	GACACGTGGC	918	9	+	Triticum aestivum	cis-acting element involved in the abscisic acid responsiveness
BraA02g002960.4C.2	ABRE	CACGTG	920	6	+	Arabidopsis thaliana	cis-acting element involved in the abscisic acid responsiveness
BraA02g002960.4C.2	ABRE	ACGTG	921	5	+	Arabidopsis thaliana	cis-acting element involved in the abscisic acid responsiveness
BraA02g002960.4C.2	ABRE	CACGTG	950	6	+	Arabidopsis thaliana	cis-acting element involved in the abscisic acid responsiveness
BraA02g002960.4C.2	ABRE	ACGTG	951	5	+	Arabidopsis thaliana	cis-acting element involved in the abscisic acid responsiveness
BraA02g007710.4C.1	ABRE	ACGTG	1234	5	-	Arabidopsis thaliana	cis-acting element involved in the abscisic acid responsiveness
BraA02g007710.4C.1	TCA-element	CCATCTTTTT	1665	9	-	Nicotiana tabacum	cis-acting element involved in salicylic acid responsiveness
BraA02g007710.4C.1	TCA-element	CCATCTTTTT	1883	9	+	Nicotiana tabacum	cis-acting element involved in salicylic acid responsiveness
BraA02g011340.4C.1	LTR	CCGAAA	346	6	+	Hordeum vulgare	cis-acting element involved in low-temperature responsiveness
BraA02g011340.4C.1	LTR	CCGAAA	428	6	+	Hordeum vulgare	cis-acting element involved in low-temperature responsiveness
BraA02g011340.4C.1	LTR	CCGAAA	437	6	+	Hordeum vulgare	cis-acting element involved in low-temperature responsiveness
BraA02g011340.4C.1	LTR	CCGAAA	445	6	+	Hordeum vulgare	cis-acting element involved in low-temperature responsiveness
BraA02g011500.4C.1	TCA-element	CCATCTTTTT	348	9	-	Nicotiana tabacum	cis-acting element involved in salicylic acid responsiveness
BraA02g011500.4C.1	TCA-element	CCATCTTTTT	1053	9	+	Nicotiana tabacum	cis-acting element involved in salicylic acid responsiveness
BraA02g011500.4C.1	ABRE	ACGTG	813	5	-	Arabidopsis thaliana	cis-acting element involved in the abscisic acid responsiveness
BraA02g011510.4C.1	TCA-element	CCATCTTTTT	1085	9	+	Nicotiana tabacum	cis-acting element involved in salicylic acid responsiveness
BraA02g011510.4C.1	ABRE	ACGTG	1072	5	+	Arabidopsis thaliana	cis-acting element involved in the abscisic acid responsiveness
BraA02g024310.4C.1	ABRE	ACGTG	951	5	-	Arabidopsis thaliana	cis-acting element involved in the abscisic acid responsiveness
BraA02g024310.4C.1	ABRE	ACGTG	1063	5	-	Arabidopsis thaliana	cis-acting element involved in the abscisic acid responsiveness
BraA02g024310.4C.1	TCA-element	CCATCTTTTT	1014	9	+	Nicotiana tabacum	cis-acting element involved in salicylic acid responsiveness
BraA02g027790.4C.1	ABRE	ACGTG	1016	5	-	Arabidopsis thaliana	cis-acting element involved in the abscisic acid responsiveness
BraA02g027790.4C.1	ABRE	ACGTG	1912	5	+	Arabidopsis thaliana	cis-acting element involved in the abscisic acid responsiveness
BraA02g027790.4C.1	TCA-element	TCAGAAGAGG	327	9	+	Brassica oleracea	cis-acting element involved in salicylic acid responsiveness
BraA02g027790.4C.1	TCA-element	TCAGAAGAGG	582	10	+	Brassica oleracea	cis-acting element involved in salicylic acid responsiveness
BraA02g027790.4C.2	TCA-element	TCAGAAGAGG	187	9	+	Brassica oleracea	cis-acting element involved in salicylic acid responsiveness
BraA02g027790.4C.2	TCA-element	TCAGAAGAGG	442	10	+	Brassica oleracea	cis-acting element involved in salicylic acid responsiveness
BraA02g027790.4C.2	ABRE	ACGTG	876	5	-	Arabidopsis thaliana	cis-acting element involved in the abscisic acid responsiveness
BraA02g027790.4C.2	ABRE	ACGTG	1772	5	+	Arabidopsis thaliana	cis-acting element involved in the abscisic acid responsiveness
BraA03g021960.4C.1	ABRE	ACGTG	230	5	-	Arabidopsis thaliana	cis-acting element involved in the abscisic acid responsiveness
BraA03g021960.4C.1	ABRE	CACGTG	1662	6	-	Arabidopsis thaliana	cis-acting element involved in the abscisic acid responsiveness
BraA03g021960.4C.1	ABRE	ACGTG	1663	5	+	Arabidopsis thaliana	cis-acting element involved in the abscisic acid responsiveness
BraA03g056490.4C.1	ABRE	TACGTGTC	857	8	-	Oryza sativa	cis-acting element involved in the abscisic acid responsiveness
BraA03g056490.4C.1	ABRE	ACGTG	859	5	-	Arabidopsis thaliana	cis-acting element involved in the abscisic acid responsiveness
BraA03g056490.4C.1	TCA-element	TCAGAAGAGG	1471	9	+	Brassica oleracea	cis-acting element involved in salicylic acid responsiveness
BraA05g016190.4C.1	ABRE	ACGTG	338	5	-	Arabidopsis thaliana	cis-acting element involved in the abscisic acid responsiveness
BraA05g016300.4C.1	LTR	CCGAAA	1774	6	-	Hordeum vulgare	cis-acting element involved in low-temperature responsiveness
BraA05g016300.4C.1	ABRE	ACGTG	1434	5	+	Arabidopsis thaliana	cis-acting element involved in the abscisic acid responsiveness
BraA05g016310.4C.1	TCA-element	CCATCTTTTT	808	9	+	Nicotiana tabacum	cis-acting element involved in salicylic acid responsiveness
BraA05g016310.4C.1	LTR	CCGAAA	614	6	+	Hordeum vulgare	cis-acting element involved in low-temperature responsiveness
BraA05g016310.4C.1	ABRE	ACGTG	1631	5	+	Arabidopsis thaliana	cis-acting element involved in the abscisic acid responsiveness
BraA05g016310.4C.1	ABRE	CACGTG	1792	6	-	Arabidopsis thaliana	cis-acting element involved in the abscisic acid responsiveness
BraA05g016310.4C.1	ABRE	ACGTG	1793	5	+	Arabidopsis thaliana	cis-acting element involved in the abscisic acid responsiveness
BraA06g015060.4C.1	ABRE	ACGTG	1681	5	+	Arabidopsis thaliana	cis-acting element involved in the abscisic acid responsiveness
BraA06g025350.4C.1	LTR	CCGAAA	976	6	-	Hordeum vulgare	cis-acting element involved in low-temperature responsiveness
BraA06g025350.4C.1	ABRE	ACGTG	488	5	+	Arabidopsis thaliana	cis-acting element involved in the abscisic acid responsiveness
BraA06g025350.4C.1	ABRE	ACGTG	1242	5	+	Arabidopsis thaliana	cis-acting element involved in the abscisic acid responsiveness
BraA06g025350.4C.1	ABRE	ACGTG	1283	5	+	Arabidopsis thaliana	cis-acting element involved in the abscisic acid responsiveness
BraA07g023370.4C.1	TCA-element	TCAGAAGAGG	139	9	-	Brassica oleracea	cis-acting element involved in salicylic acid responsiveness
BraA07g023370.4C.1	TCA-element	CCATCTTTTT	1246	9	-	Nicotiana tabacum	cis-acting element involved in salicylic acid responsiveness
BraA07g023370.4C.1	ABRE	ACGTG	70	5	-	Arabidopsis thaliana	cis-acting element involved in the abscisic acid responsiveness
BraA07g023370.4C.1	ABRE	CACGTG	561	6	+	Arabidopsis thaliana	cis-acting element involved in the abscisic acid responsiveness
BraA07g023370.4C.1	ABRE	ACGTG	562	5	+	Arabidopsis thaliana	cis-acting element involved in the abscisic acid responsiveness
BraA07g023370.4C.1	ABRE	ACGTG	1411	5	-	Arabidopsis thaliana	cis-acting element involved in the abscisic acid responsiveness
BraA07g023440.4C.1	ABRE	AACCCGG	280	7	+	Arabidopsis thaliana	cis-acting element involved in the abscisic acid responsiveness
BraA07g027380.4C.1	ABRE	CACGTG	401	6	+	Arabidopsis thaliana	cis-acting element involved in the abscisic acid responsiveness
BraA07g027380.4C.1	ABRE	ACGTG	402	5	+	Arabidopsis thaliana	cis-acting element involved in the abscisic acid responsiveness
BraA07g027380.4C.1	ABRE	ACGTG	549	5	+	Arabidopsis thaliana	cis-acting element involved in the abscisic acid responsiveness
BraA07g029250.4C.1	ABRE	ACGTG	1696	5	+	Arabidopsis thaliana	cis-acting element involved in the abscisic acid responsiveness
BraA08g000010.4C.1	LTR	CCGAAA	1412	6	+	Hordeum vulgare	cis-acting element involved in low-temperature responsiveness
BraA08g000010.4C.1	ABRE	ACGTG	289	5	-	Arabidopsis thaliana	cis-acting element involved in the abscisic acid responsiveness
BraA08g000010.4C.1	ABRE	ACGTG	1570	5	-	Arabidopsis thaliana	cis-acting element involved in the abscisic acid responsiveness
BraA08g000010.4C.1	TCA-element	CCATCTTTTT	1000	9	+	Nicotiana tabacum	cis-acting element involved in salicylic acid responsiveness
BraA08g000010.4C.1	TCA-element	CCATCTTTTT	1503	9	+	Nicotiana tabacum	cis-acting element involved in salicylic acid responsiveness
BraA09g001180.4C.1	ABRE	ACGTG	895	5	-	Arabidopsis thaliana	cis-acting element involved in the abscisic acid responsiveness
BraA09g001180.4C.1	ABRE	ACGTG	1190	5	-	Arabidopsis thaliana	cis-acting element involved in the abscisic acid responsiveness
BraA09g001180.4C.1	ABRE	ACGTG	1833	5	-	Arabidopsis thaliana	cis-acting element involved in the abscisic acid responsiveness
BraA09g001180.4C.1	LTR	CCGAAA	426	6	-	Hordeum vulgare	cis-acting element involved in low-temperature responsiveness
BraA09g001180.4C.2	ABRE	ACGTG	895	5	-	Arabidopsis thaliana	cis-acting element involved in the abscisic acid responsiveness
BraA09g001180.4C.2	ABRE	ACGTG	1190	5	-	Arabidopsis thaliana	cis-acting element involved in the abscisic acid responsiveness
BraA09g001180.4C.2	ABRE	ACGTG	1833	5	-	Arabidopsis thaliana	cis-acting element involved in the abscisic acid responsiveness
BraA09g001180.4C.2	LTR	CCGAAA	426	6	-	Hordeum vulgare	cis-acting element involved in low-temperature responsiveness
BraA09g001180.4C.3	LTR	CCGAAA	426	6	-	Hordeum vulgare	cis-acting element involved in low-temperature responsiveness
BraA09g001180.4C.3	ABRE	ACGTG	895	5	-	Arabidopsis thaliana	cis-acting element involved in the abscisic acid responsiveness
BraA09g001180.4C.3	ABRE	ACGTG	1190	5	-	Arabidopsis thaliana	cis-acting element involved in the abscisic acid responsiveness
BraA09g001180.4C.3	ABRE	ACGTG	1833	5	-	Arabidopsis thaliana	cis-acting element involved in the abscisic acid responsiveness
BraA09g001180.4C.4	LTR	CCGAAA	510	6	-	Hordeum vulgare	cis-acting element involved in low-temperature responsiveness
BraA09g001180.4C.4	ABRE	ACGTG	979	5	-	Arabidopsis thaliana	cis-acting element involved in the abscisic acid responsiveness
BraA09g001180.4C.4	ABRE	ACGTG	1274	5	-	Arabidopsis thaliana	cis-acting element involved in the abscisic acid responsiveness
BraA09g001180.4C.4	ABRE	ACGTG	1917	5	-	Arabidopsis thaliana	cis-acting element involved in the abscisic acid responsiveness
BraA09g026010.4C.1	LTR	CCGAAA	1094	6	+	Hordeum vulgare	cis-acting element involved in low-temperature responsiveness
BraA09g026010.4C.1	ABRE	AACCCGG	1253	7	+	Arabidopsis thaliana	cis-acting element involved in the abscisic acid responsiveness
BraA09g041030.4C.1	LTR	CCGAAA	56	6	+	Hordeum vulgare	cis-acting element involved in low-temperature responsiveness
BraA09g041030.4C.1	LTR	CCGAAA	590	6	-	Hordeum vulgare	cis-acting element involved in low-temperature responsiveness
BraA09g041030.4C.1	LTR	CCGAAA	611	6	-	Hordeum vulgare	cis-acting element involved in low-temperature responsiveness
BraA09g041030.4C.1	LTR	CCGAAA	619	6	-	Hordeum vulgare	cis-acting element involved in low-temperature responsiveness
BraA09g041030.4C.1	LTR	CCGAAA	744	6	-	Hordeum vulgare	cis-acting element involved in low-temperature responsiveness
BraA09g041030.4C.1	LTR	CCGAAA	1203	6	-	Hordeum vulgare	cis-acting element involved in low-temperature responsiveness
BraA09g041030.4C.1	LTR	CCGAAA	1343	6	-	Hordeum vulgare	cis-acting element involved in low-temperature responsiveness
BraA09g041030.4C.1	ABRE	ACGTG	25	5	+	Arabidopsis thaliana	cis-acting element involved in the abscisic acid responsiveness
BraA09g041030.4C.1	ABRE	ACGTG	371	5	+	Arabidopsis thaliana	cis-acting element involved in the abscisic acid responsiveness
BraA09g041030.4C.1	ABRE	ACGTG	916	5	+	Arabidopsis thaliana	cis-acting element involved in the abscisic acid responsiveness
BraA09g041030.4C.2	LTR	CCGAAA	56	6	+	Hordeum vulgare	cis-acting element involved in low-temperature responsiveness
BraA09g041030.4C.2	LTR	CCGAAA	590	6	-	Hordeum vulgare	cis-acting element involved in low-temperature responsiveness
BraA09g041030.4C.2	LTR	CCGAAA	611	6	-	Hordeum vulgare	cis-acting element involved in low-temperature responsiveness
BraA09g041030.4C.2	LTR	CCGAAA	619	6	-	Hordeum vulgare	cis-acting element involved in low-temperature responsiveness
BraA09g041030.4C.2	LTR	CCGAAA	744	6	-	Hordeum vulgare	cis-acting element involved in low-temperature responsiveness
BraA09g041030.4C.2	LTR	CCGAAA	1203	6	-	Hordeum vulgare	cis-acting element involved in low-temperature responsiveness
BraA09g041030.4C.2	LTR	CCGAAA	1343	6	-	Hordeum vulgare	cis-acting element involved in low-temperature responsiveness
BraA09g041030.4C.2	ABRE	ACGTG	25	5	+	Arabidopsis thaliana	cis-acting element involved in the abscisic acid responsiveness
BraA09g041030.4C.2	ABRE	ACGTG	371	5	+	Arabidopsis thaliana	cis-acting element involved in the abscisic acid responsiveness
BraA09g041030.4C.2	ABRE	ACGTG	916	5	+	Arabidopsis thaliana	cis-acting element involved in the abscisic acid responsiveness
BraA09g041030.4C.3	LTR	CCGAAA	56	6	+	Hordeum vulgare	cis-acting element involved in low-temperature responsiveness
BraA09g041030.4C.3	LTR	CCGAAA	590	6	-	Hordeum vulgare	cis-acting element involved in low-temperature responsiveness
BraA09g041030.4C.3	LTR	CCGAAA	611	6	-	Hordeum vulgare	cis-acting element involved in low-temperature responsiveness
BraA09g041030.4C.3	LTR	CCGAAA	619	6	-	Hordeum vulgare	cis-acting element involved in low-temperature responsiveness
BraA09g041030.4C.3	LTR	CCGAAA	744	6	-	Hordeum vulgare	cis-acting element involved in low-temperature responsiveness
BraA09g041030.4C.3	LTR	CCGAAA	1203	6	-	Hordeum vulgare	cis-acting element involved in low-temperature responsiveness
BraA09g041030.4C.3	LTR	CCGAAA	1343	6	-	Hordeum vulgare	cis-acting element involved in low-temperature responsiveness
BraA09g041030.4C.3	ABRE	ACGTG	25	5	+	Arabidopsis thaliana	cis-acting element involved in the abscisic acid responsiveness
BraA09g041030.4C.3	ABRE	ACGTG	371	5	+	Arabidopsis thaliana	cis-acting element involved in the abscisic acid responsiveness
BraA09g041030.4C.3	ABRE	ACGTG	916	5	+	Arabidopsis thaliana	cis-acting element involved in the abscisic acid responsiveness
BraA09g050370.4C.1	TCA-element	TCAGAAGAGG	552	9	-	Brassica oleracea	cis-acting element involved in salicylic acid responsiveness
BraA09g050370.4C.1	ABRE	ACGTG	355	5	+	Arabidopsis thaliana	cis-acting element involved in the abscisic acid responsiveness
BraA09g050370.4C.1	ABRE	ACGTG	460	5	+	Arabidopsis thaliana	cis-acting element involved in the abscisic acid responsiveness
BraA09g050370.4C.1	ABRE	CACGTG	970	6	+	Arabidopsis thaliana	cis-acting element involved in the abscisic acid responsiveness
BraA09g050370.4C.1	ABRE	ACGTG	971	5	+	Arabidopsis thaliana	cis-acting element involved in the abscisic acid responsiveness
BraA09g050370.4C.1	ABRE	ACGTG	1796	5	-	Arabidopsis thaliana	cis-acting element involved in the abscisic acid responsiveness
BraA09g050370.4C.1	ABRE	ACGTG	1955	5	-	Arabidopsis thaliana	cis-acting element involved in the abscisic acid responsiveness
BraA09g050370.4C.1	LTR	CCGAAA	519	6	+	Hordeum vulgare	cis-acting element involved in low-temperature responsiveness
BraA09g050370.4C.1	LTR	CCGAAA	1496	6	-	Hordeum vulgare	cis-acting element involved in low-temperature responsiveness
BraA10g000290.4C.1	ABRE	TACGGTC	1591	7	+	Arabidopsis thaliana	cis-acting element involved in the abscisic acid responsiveness
BraA10g000290.4C.1	ABRE	ACGTG	1858	5	-	Arabidopsis thaliana	cis-acting element involved in the abscisic acid responsiveness
BraA10g000290.4C.1	ABRE	GCAACGTGTC	1884	9	+	Hordeum vulgare	cis-acting element involved in the abscisic acid responsiveness
BraA10g000290.4C.1	ABRE	ACGTG	1887	5	+	Arabidopsis thaliana	cis-acting element involved in the abscisic acid responsiveness
BraA10g000290.4C.1	ABRE	CACGTG	1912	6	-	Arabidopsis thaliana	cis-acting element involved in the abscisic acid responsiveness
BraA10g000290.4C.1	ABRE	ACGTG	1913	5	+	Arabidopsis thaliana	cis-acting element involved in the abscisic acid responsiveness
BraA10g000290.4C.1	ABRE	GACACGTGGC	1963	9	-	Triticum aestivum	cis-acting element involved in the abscisic acid responsiveness
BraA10g000290.4C.1	ABRE	CACGTG	1965	6	-	Arabidopsis thaliana	cis-acting element involved in the abscisic acid responsiveness
BraA10g000290.4C.1	ABRE	ACGTG	1966	5	+	Arabidopsis thaliana	cis-acting element involved in the abscisic acid responsiveness
BraA10g000290.4C.2	ABRE	TACGGTC	1585	7	+	Arabidopsis thaliana	cis-acting element involved in the abscisic acid responsiveness
BraA10g000290.4C.2	ABRE	ACGTG	1852	5	-	Arabidopsis thaliana	cis-acting element involved in the abscisic acid responsiveness
BraA10g000290.4C.2	ABRE	GCAACGTGTC	1878	9	+	Hordeum vulgare	cis-acting element involved in the abscisic acid responsiveness
BraA10g000290.4C.2	ABRE	ACGTG	1881	5	+	Arabidopsis thaliana	cis-acting element involved in the abscisic acid responsiveness
BraA10g000290.4C.2	ABRE	CACGTG	1906	6	-	Arabidopsis thaliana	cis-acting element involved in the abscisic acid responsiveness
BraA10g000290.4C.2	ABRE	ACGTG	1907	5	+	Arabidopsis thaliana	cis-acting element involved in the abscisic acid responsiveness
BraA10g000290.4C.2	ABRE	GACACGTGGC	1957	9	-	Triticum aestivum	cis-acting element involved in the abscisic acid responsiveness
BraA10g000290.4C.2	ABRE	CACGTG	1959	6	-	Arabidopsis thaliana	cis-acting element involved in the abscisic acid responsiveness
BraA10g000290.4C.2	ABRE	ACGTG	1960	5	+	Arabidopsis thaliana	cis-acting element involved in the abscisic acid responsiveness
BraA10g000290.4C.3	ABRE	TACGGTC	1591	7	+	Arabidopsis thaliana	cis-acting element involved in the abscisic acid responsiveness
BraA10g000290.4C.3	ABRE	ACGTG	1858	5	-	Arabidopsis thaliana	cis-acting element involved in the abscisic acid responsiveness
BraA10g000290.4C.3	ABRE	GCAACGTGTC	1884	9	+	Hordeum vulgare	cis-acting element involved in the abscisic acid responsiveness
BraA10g000290.4C.3	ABRE	ACGTG	1887	5	+	Arabidopsis thaliana	cis-acting element involved in the abscisic acid responsiveness
BraA10g000290.4C.3	ABRE	CACGTG	1912	6	-	Arabidopsis thaliana	cis-acting element involved in the abscisic acid responsiveness
BraA10g000290.4C.3	ABRE	ACGTG	1913	5	+	Arabidopsis thaliana	cis-acting element involved in the abscisic acid responsiveness
BraA10g000290.4C.3	ABRE	GACACGTGGC	1963	9	-	Triticum aestivum	cis-acting element involved in the abscisic acid responsiveness
BraA10g000290.4C.3	ABRE	CACGTG	1965	6	-	Arabidopsis thaliana	cis-acting element involved in the abscisic acid responsiveness
BraA10g000290.4C.3	ABRE	ACGTG	1966	5	+	Arabidopsis thaliana	cis-acting element involved in the abscisic acid responsiveness
BraA10g000290.4C.5	ABRE	TACGGTC	1380	7	+	Arabidopsis thaliana	cis-acting element involved in the abscisic acid responsiveness
BraA10g000290.4C.5	ABRE	ACGTG	1647	5	-	Arabidopsis thaliana	cis-acting element involved in the abscisic acid responsiveness
BraA10g000290.4C.5	ABRE	GCAACGTGTC	1673	9	+	Hordeum vulgare	cis-acting element involved in the abscisic acid responsiveness
BraA10g000290.4C.5	ABRE	ACGTG	1676	5	+	Arabidopsis thaliana	cis-acting element involved in the abscisic acid responsiveness
BraA10g000290.4C.5	ABRE	CACGTG	1701	6	-	Arabidopsis thaliana	cis-acting element involved in the abscisic acid responsiveness
BraA10g000290.4C.5	ABRE	ACGTG	1702	5	+	Arabidopsis thaliana	cis-acting element involved in the abscisic acid responsiveness
BraA10g000290.4C.5	ABRE	GACACGTGGC	1752	9	-	Triticum aestivum	cis-acting element involved in the abscisic acid responsiveness
BraA10g000290.4C.5	ABRE	CACGTG	1754	6	-	Arabidopsis thaliana	cis-acting element involved in the abscisic acid responsiveness
BraA10g000290.4C.5	ABRE	ACGTG	1755	5	+	Arabidopsis thaliana	cis-acting element involved in the abscisic acid responsiveness
BraA10g002010.4C.1	TCA-element	CCATCTTTTT	535	10	-	Nicotiana tabacum	cis-acting element involved in salicylic acid responsiveness
BraA10g002010.4C.1	TCA-element	CCATCTTTTT	1887	9	-	Nicotiana tabacum	cis-acting element involved in salicylic acid responsiveness
BraA10g002010.4C.1	LTR	CCGAAA	855	6	+	Hordeum vulgare	cis-acting element involved in low-temperature responsiveness
BraA10g002010.4C.1	LTR	CCGAAA	946	6	+	Hordeum vulgare	cis-acting element involved in low-temperature responsiveness
BraA10g002010.4C.1	LTR	CCGAAA	954	6	+	Hordeum vulgare	cis-acting element involved in low-temperature responsiveness
BraA10g002040.4C.1	ABRE	GACACGTGGC	657	9	+	Triticum aestivum	cis-acting element involved in the abscisic acid responsiveness
BraA10g002040.4C.1	ABRE	ACGTG	660	5	+	Arabidopsis thaliana	cis-acting element involved in the abscisic acid responsiveness
BraA10g002460.4C.1	TCA-element	TCAGAAGAGG	354	9	+	Brassica oleracea	cis-acting element involved in salicylic acid responsiveness
BraA10g002460.4C.1	TCA-element	CCATCTTTTT	1901	9	-	Nicotiana tabacum	cis-acting element involved in salicylic acid responsiveness
BraA10g002460.4C.1	LTR	CCGAAA	95	6	+	Hordeum vulgare	cis-acting element involved in low-temperature responsiveness
BraA10g014570.4C.1	ABRE	ACGTG	625	5	+	Arabidopsis thaliana	cis-acting element involved in the abscisic acid responsiveness
BraA10g014570.4C.1	ABRE	ACGTG	865	5	+	Arabidopsis thaliana	cis-acting element involved in the abscisic acid responsiveness
BraA10g014570.4C.1	ABRE	ACGTG	2008	5	+	Arabidopsis thaliana	cis-acting element involved in the abscisic acid responsiveness
BraA10g014580.4C.1	TCA-element	CCATCTTTTT	1340	9	+	Nicotiana tabacum	cis-acting element involved in salicylic acid responsiveness
BraA10g014680.4C.1	ABRE	ACGTG	750	5	+	Arabidopsis thaliana	cis-acting element involved in the abscisic acid responsiveness
BraA10g014680.4C.1	ABRE	CACGTG	860	6	+	Arabidopsis thaliana	cis-acting element involved in the abscisic acid responsiveness
BraA10g014680.4C.1	ABRE	ACGTG	861	5	+	Arabidopsis thaliana	cis-acting element involved in the abscisic acid responsiveness
BraA10g017250.4C.1	TCA-element	TCAGAAGAGG	89	9	+	Brassica oleracea	cis-acting element involved in salicylic acid responsiveness
BraA10g017250.4C.1	TCA-element	TCAGAAGAGG	1067	9	+	Brassica oleracea	cis-acting element involved in salicylic acid responsiveness
BraA10g017250.4C.1	TCA-element	CCATCTTTTT	1649	9	-	Nicotiana tabacum	cis-acting element involved in salicylic acid responsiveness
BraA10g017250.4C.1	ABRE	ACGTG	68	5	-	Arabidopsis thaliana	cis-acting element involved in the abscisic acid responsiveness
BraA10g017250.4C.1	ABRE	ACGTG	1634	5	+	Arabidopsis thaliana	cis-acting element involved in the abscisic acid responsiveness
BraA10g017250.4C.1	ABRE	TACGTGTC	2004	8	-	Oryza sativa	cis-acting element involved in the abscisic acid responsiveness
BraA10g017250.4C.1	ABRE	ACGTG	2006	5	-	Arabidopsis thaliana	cis-acting element involved in the abscisic acid responsiveness
BraA01g038470.4C.1	P-box	CCTTTTG	1175	7	+	Oryza sativa	gibberellin-responsive element
BraA01g038470.4C.1	GT1-motif	GGTTAA	1628	6	+	Arabidopsis thaliana	light responsive element
BraA01g038470.4C.1	GT1-motif	GGTTAA	1657	6	-	Arabidopsis thaliana	light responsive element
BraA01g038470.4C.1	GT1-motif	GGTTAA	1747	6	-	Arabidopsis thaliana	light responsive element
BraA01g042050.4C.1	ARE	AAACCA	447	6	+	Zea mays	cis-acting regulatory element essential for the anaerobic induction
BraA01g042050.4C.1	ARE	AAACCA	797	6	-	Zea mays	cis-acting regulatory element essential for the anaerobic induction
BraA01g042050.4C.1	ARE	AAACCA	1663	6	-	Zea mays	cis-acting regulatory element essential for the anaerobic induction
BraA01g042050.4C.1	CGTCA-motif	CGTCA	610	5	+	Hordeum vulgare	cis-acting regulatory element involved in the MeJA-responsiveness
BraA01g042050.4C.1	CGTCA-motif	CGTCA	1087	5	+	Hordeum vulgare	cis-acting regulatory element involved in the MeJA-responsiveness
BraA01g042050.4C.1	TGACG-motif	TGACG	610	5	-	Hordeum vulgare	cis-acting regulatory element involved in the MeJA-responsiveness
BraA01g042050.4C.1	TGACG-motif	TGACG	1087	5	-	Hordeum vulgare	cis-acting regulatory element involved in the MeJA-responsiveness
BraA01g042050.4C.1	3-AF1 binding site	TAAGAGAGGAA	1977	10	+	Solanum tuberosum	light responsive element
BraA01g042050.4C.1	GARE-motif	TCTGTTG	526	7	+	Brassica oleracea	gibberellin-responsive element
BraA01g042050.4C.1	P-box	CCTTTTG	1188	7	-	Oryza sativa	gibberellin-responsive element
BraA01g042050.4C.1	GT1-motif	GGTTAA	1001	6	-	Arabidopsis thaliana	light responsive element
BraA01g042060.4C.1	GT1-motif	GGTTAAT	1144	7	-	Avena sativa	light responsive element
BraA01g042060.4C.1	GT1-motif	GGTTAA	1145	6	-	Arabidopsis thaliana	light responsive element
BraA01g042060.4C.1	ARE	AAACCA	1038	6	+	Zea mays	cis-acting regulatory element essential for the anaerobic induction
BraA01g042060.4C.1	ARE	AAACCA	1719	6	+	Zea mays	cis-acting regulatory element essential for the anaerobic induction
BraA01g042060.4C.1	ARE	AAACCA	1930	6	-	Zea mays	cis-acting regulatory element essential for the anaerobic induction
BraA01g042060.4C.1	TGACG-motif	TGACG	81	5	-	Hordeum vulgare	cis-acting regulatory element involved in the MeJA-responsiveness
BraA01g042060.4C.1	TGACG-motif	TGACG	105	5	+	Hordeum vulgare	cis-acting regulatory element involved in the MeJA-responsiveness
BraA01g042060.4C.1	TGACG-motif	TGACG	374	5	-	Hordeum vulgare	cis-acting regulatory element involved in the MeJA-responsiveness
BraA01g042060.4C.1	TGACG-motif	TGACG	436	5	+	Hordeum vulgare	cis-acting regulatory element involved in the MeJA-responsiveness
BraA01g042060.4C.1	TGACG-motif	TGACG	872	5	-	Hordeum vulgare	cis-acting regulatory element involved in the MeJA-responsiveness
BraA01g042060.4C.1	CGTCA-motif	CGTCA	81	5	+	Hordeum vulgare	cis-acting regulatory element involved in the MeJA-responsiveness
BraA01g042060.4C.1	CGTCA-motif	CGTCA	105	5	-	Hordeum vulgare	cis-acting regulatory element involved in the MeJA-responsiveness
BraA01g042060.4C.1	CGTCA-motif	CGTCA	374	5	+	Hordeum vulgare	cis-acting regulatory element involved in the MeJA-responsiveness
BraA01g042060.4C.1	CGTCA-motif	CGTCA	436	5	-	Hordeum vulgare	cis-acting regulatory element involved in the MeJA-responsiveness
BraA01g042060.4C.1	CGTCA-motif	CGTCA	872	5	+	Hordeum vulgare	cis-acting regulatory element involved in the MeJA-responsiveness
BraA02g001390.4C.1	TGA-box	TGACGTAA	1787	8	-	Glycine max	part of an auxin-responsive element
BraA02g001390.4C.1	GT1-motif	GGTTAAT	804	7	+	Avena sativa	light responsive element
BraA02g001390.4C.1	CGTCA-motif	CGTCA	1790	5	+	Hordeum vulgare	cis-acting regulatory element involved in the MeJA-responsiveness
BraA02g001390.4C.1	TGACG-motif	TGACG	1790	5	-	Hordeum vulgare	cis-acting regulatory element involved in the MeJA-responsiveness
BraA02g001390.4C.1	GCN4_motif	TGAGTCA	53	7	-	Oryza sativa	cis-regulatory element involved in endosperm expression
BraA02g001390.4C.1	ARE	AAACCA	261	6	-	Zea mays	cis-acting regulatory element essential for the anaerobic induction
BraA02g001390.4C.1	ARE	AAACCA	727	6	+	Zea mays	cis-acting regulatory element essential for the anaerobic induction
BraA02g001390.4C.1	ARE	AAACCA	1860	6	+	Zea mays	cis-acting regulatory element essential for the anaerobic induction
BraA02g001390.4C.3	GT1-motif	GGTTAAT	804	7	+	Avena sativa	light responsive element
BraA02g001390.4C.3	TGA-box	TGACGTAA	1787	8	-	Glycine max	part of an auxin-responsive element
BraA02g001390.4C.3	CGTCA-motif	CGTCA	1790	5	+	Hordeum vulgare	cis-acting regulatory element involved in the MeJA-responsiveness
BraA02g001390.4C.3	TGACG-motif	TGACG	1790	5	-	Hordeum vulgare	cis-acting regulatory element involved in the MeJA-responsiveness
BraA02g001390.4C.3	GCN4_motif	TGAGTCA	53	7	-	Oryza sativa	cis-regulatory element involved in endosperm expression
BraA02g001390.4C.3	ARE	AAACCA	261	6	-	Zea mays	cis-acting regulatory element essential for the anaerobic induction
BraA02g001390.4C.3	ARE	AAACCA	727	6	+	Zea mays	cis-acting regulatory element essential for the anaerobic induction
BraA02g001390.4C.3	ARE	AAACCA	1860	6	+	Zea mays	cis-acting regulatory element essential for the anaerobic induction
BraA02g001390.4C.4	TGA-box	TGACGTAA	1787	8	-	Glycine max	part of an auxin-responsive element
BraA02g001390.4C.4	GT1-motif	GGTTAAT	804	7	+	Avena sativa	light responsive element
[truncated: 2,626 more rows]

## Sheet: Supplementary Table S4
Supplementary Table S4. Floral development-related BrNAC genes and their homologous genes in A. thaliana
Brassica rapa		Arabidopsis thaliana		Function
Gene ID	Gene Name	Gene ID	Gene Name
BraA09g017240.4C.1	BrNAC25	AT1G61110	AtNAC25	Endosperm cell expansion
BraA02g034330.4C.1	BrNAC96	AT5G46590	AtNAC96	Cell division during wound healing
BraA06g001790.4C.1	BrNAC19	AT1G52890	AtNAC19	Induced by drought, high salt, and abscisic acid
BraA03g045240.4C.1	BrNAC5	AT5G61430	AtNAC5	Regulated at both transcriptional and post-transcriptional levels under Fe-deficient conditions
BraA01g009080.4C.1	BrNAC73	AT4G28500	AtNAC73	Secondary cell wall biosynthesis
BraA02g002490.4C.1	BrNAC4	AT5G07680	AtNAC4	Promotes hypersensitive cell death
BraA06g015060.4C.1	BrNAC27	AT1G64105	AtNAC27	Involved in aluminum induced tolerance
BraA03g001740.4C.1	BrNAC78	AT5G04410	AtNAC78	Regulates flavonoid biosynthesis under high light
BraA01g038470.4C.1	BrNAC2b	AT3G15510	AtNAC2	Regulating the development and degeneration of ovule

## Sheet: Supplementary Table S5
Supplementary Table S5. Brassicaceae Database accession number of genes used to construct the phylogenetic tree
Arabidopsis thaliana		Brassica rapa		Brassica oleracea		Brassica nigra
Gene	Group	Gene	Group	Gene	Group	Gene	Group
AT5G14000.1	Ⅰ	BraA10g025310.4C.1	Ⅰ	BolC09g059080.2J	Ⅰ	BniB02g048650.2	Ⅰ
AT5G50820.1	Ⅰ	BraA03g006200.4C.1	Ⅰ	BolC03g006760.2J	Ⅰ	BniB08g006660.2	Ⅰ
AT2G43000.1	Ⅱ	BraA10g009480.4C.1	Ⅰ	BolC09g036870.2J	Ⅰ	BniB02g027660.2	Ⅰ
AT3G12910.1	Ⅱ	BraA03g022890.4C.1	Ⅱ	BolC03g026100.2J	Ⅱ	BniB08g027930.2	Ⅱ
AT1G26870.1	Ⅱ	BraA04g032390.4C.1	Ⅱ	BolC04g066040.2J	Ⅱ	BniB01g003130.2	Ⅱ
AT5G39820.1	Ⅱ	BraA05g003580.4C.1	Ⅱ	BolC04g004510.2J	Ⅱ	BniB06g001920.2	Ⅱ
AT5G64530.1	Ⅱ	BraA01g040360.4C.1	Ⅱ	BolC01g049980.2J	Ⅱ	BniB07g056020.2	Ⅱ
AT2G33480.1	Ⅲ	BraA05g036540.4C.1	Ⅱ	BolC03g042140.2J	Ⅱ	BniB07g026610.2	Ⅱ
AT5G13180.1	Ⅲ	BraA08g026870.4C.1	Ⅱ	BolC05g053760.2J	Ⅱ	BniB01g052190.2	Ⅱ
AT3G04070.1	Ⅲ	BraA09g041650.4C.1	Ⅱ	BolC08g031990.2J	Ⅱ	BniB03g018890.2	Ⅱ
AT1G69490.1	Ⅲ	BraA07g035820.4C.1	Ⅱ	BolC05g023070.2J	Ⅱ	BniB04g039900.2	Ⅱ
AT1G61110.1	Ⅲ	BraA07g020950.4C.1	Ⅱ	BolC06g041030.2J	Ⅱ	BniB03g047250.2	Ⅱ
AT1G52880.1	Ⅲ	BraA09g008570.4C.1	Ⅱ	BolC06g018340.2J	Ⅱ	BniB06g060030.2	Ⅱ
AT3G15510.1	Ⅲ	BraA02g046790.4C.1	Ⅱ	BolC09g009180.2J	Ⅱ	BniB07g042840.2	Ⅱ
AT4G27410.1	Ⅲ	BraA06g030350.4C.1	Ⅱ	BolC02g062240.2J	Ⅱ	BniB04g001300.2	Ⅱ
AT1G52890.1	Ⅲ	BraA09g008570.4C.2	Ⅱ	BolC03g056250.2J	Ⅱ	BniB06g012720.2	Ⅱ
AT3G15500.1	Ⅲ	BraA05g011690.4C.1	Ⅲ	BolC04g015590.2J	Ⅲ	BniB06g022760.2	Ⅲ
AT1G77450.1	Ⅲ	BraA04g026270.4C.1	Ⅲ	BolC04g059390.2J	Ⅲ	BniB01g010630.2	Ⅲ
AT1G01720.1	Ⅲ	BraA10g025910.4C.5	Ⅲ	BolC03g006330.2J	Ⅲ	BniB08g006170.2	Ⅲ
AT5G63790.1	Ⅲ	BraA10g025910.4C.4	Ⅲ	BolC02g005470.2J	Ⅲ	BniB05g025090.2	Ⅲ
AT5G08790.1	Ⅲ	BraA10g025910.4C.2	Ⅲ	BolC09g059850.2J	Ⅲ	BniB02g049280.2	Ⅲ
AT1G33280.1	Ⅳ	BraA03g005810.4C.2	Ⅲ	BolC01g055730.2J	Ⅲ	BniB01g059390.2	Ⅲ
AT4G10350.1	Ⅳ	BraA03g005810.4C.1	Ⅲ	BolC05g061370.2J	Ⅲ	BniB03g046850.2	Ⅲ
AT1G79580.1	Ⅳ	BraA02g004760.4C.1	Ⅲ	BolC06g040760.2J	Ⅲ	BniB03g041440.2	Ⅲ
AT1G32770.1	Ⅳ	BraA10g025910.4C.1	Ⅲ	BolC06g035080.2J	Ⅲ	BniB04g020750.2	Ⅲ
AT2G46770.1	Ⅳ	BraA10g025910.4C.3	Ⅲ	BolC09g019430.2J	Ⅲ	BniB04g056710.2	Ⅲ
AT3G61910.1	Ⅳ	BraA01g045100.4C.2	Ⅲ	BolC03g043860.2J	Ⅲ	BniB07g028300.2	Ⅲ
AT1G71930.1	Ⅳ	BraA01g045100.4C.1	Ⅲ	BolC06g007870.2J	Ⅲ	BniB07g054200.2	Ⅲ
AT5G62380.1	Ⅳ	BraA05g043270.4C.1	Ⅲ	BolC01g047420.2J	Ⅲ	BniB01g049450.2	Ⅲ
AT1G62700.1	Ⅳ	BraA07g031630.4C.4	Ⅲ	BolC05g050700.2J	Ⅲ	BniB05g010000.2	Ⅲ
AT1G12260.1	Ⅳ	BraA07g035620.4C.1	Ⅲ	BolC01g022350.2J	Ⅲ	BniB02g082910.2	Ⅲ
AT5G66300.1	Ⅳ	BraA07g031630.4C.2	Ⅲ	BolC07g053230.2J	Ⅲ	BniB04g056640.2	Ⅲ
AT2G18060.1	Ⅳ	BraA07g031630.4C.1	Ⅲ	BolC06g007890.2J	Ⅲ	BniB07g054210.2	Ⅲ
AT4G36160.1	Ⅳ	BraA07g031630.4C.3	Ⅲ	BolC03g043830.2J	Ⅲ	BniB01g049460.2	Ⅲ
AT4G28530.1	Ⅳ	BraA09g017240.4C.1	Ⅲ	BolC01g047430.2J	Ⅲ	BniB05g073680.2	Ⅲ
AT1G56010.1	Ⅳ	BraA06g001800.4C.2	Ⅲ	BolC05g050710.2J	Ⅲ	BniB03g036870.2	Ⅲ
AT3G12977.1	Ⅳ	BraA06g001800.4C.3	Ⅲ	BolC02g033660.2J	Ⅲ	BniB06g012060.2	Ⅲ
AT1G76420.1	Ⅳ	BraA06g001800.4C.1	Ⅲ	BolC05g000300.2J	Ⅲ	BniB04g001730.2	Ⅲ
AT2G24430.1	Ⅳ	BraA03g037700.4C.1	Ⅲ	BolC03g057130.2J	Ⅲ	BniB08g004000.2	Ⅲ
AT3G18400.1	Ⅳ	BraA01g038470.4C.1	Ⅲ	BolC02g061790.2J	Ⅲ	BniB05g027510.2	Ⅲ
AT5G53950.1	Ⅳ	BraA05g033920.4C.2	Ⅲ	BolC03g004170.2J	Ⅲ	BniB02g052390.2	Ⅲ
AT3G15170.1	Ⅳ	BraA05g033920.4C.1	Ⅲ	BolC02g003550.2J	Ⅲ	BniB04g050290.2	Ⅳ
AT3G04060.1	Ⅳ	BraA01g018220.4C.3	Ⅲ	BolC09g063380.2J	Ⅲ	BniB08g035850.2	Ⅳ
AT5G18270.1	Ⅳ	BraA01g018220.4C.1	Ⅲ	BolC03g031820.2J	Ⅳ	BniB08g052340.2	Ⅳ
AT5G61430.1	Ⅳ	BraA03g055080.4C.1	Ⅲ	BolC09g033210.2J	Ⅳ	BniB06g050980.2	Ⅳ
AT5G07680.1	Ⅳ	BraA03g055080.4C.4	Ⅲ	BolC02g035420.2J	Ⅳ	BniB05g075130.2	Ⅳ
AT5G39610.1	Ⅳ	BraA03g055080.4C.2	Ⅲ	BolC06g028430.2J	Ⅳ	BniB06g067920.2	Ⅳ
AT3G29035.1	Ⅳ	BraA06g001790.4C.1	Ⅲ	BolC06g050440.2J	Ⅳ	BniB03g035830.2	Ⅳ
AT1G32870.1	Ⅴ	BraA03g037680.4C.1	Ⅲ	BolC05g037630.2J	Ⅳ	BniB04g049460.2	Ⅳ
AT1G34180.1	Ⅴ	BraA01g038490.4C.1	Ⅲ	BolC05g031150.2J	Ⅳ	BniB01g000730.2	Ⅳ
AT1G34190.1	Ⅴ	BraA05g033940.4C.1	Ⅲ	BolC04g068200.2J	Ⅳ	BniS02554g230.2	Ⅳ
AT3G44350.1	Ⅴ	BraA02g024880.4C.1	Ⅲ	BolC04g001860.2J	Ⅳ	BniB06g052710.2	Ⅳ
AT5G22380.1	Ⅴ	BraA10g000290.4C.2	Ⅲ	BolC06g019500.2J	Ⅳ	BniB06g061750.2	Ⅳ
AT2G17040.1	Ⅴ	BraA10g000290.4C.1	Ⅲ	BolC06g026800.2J	Ⅳ	BniB08g076050.2	Ⅳ
AT2G02450.1	Ⅴ	BraA10g000290.4C.5	Ⅲ	BolC08g045030.2J	Ⅳ	BniB05g069270.2	Ⅳ
AT1G32510.1	Ⅵ	BraA10g000290.4C.3	Ⅲ	BolC02g028630.2J	Ⅳ	BniB03g049790.2	Ⅳ
AT5G46590.1	Ⅵ	BraA02g046420.4C.3	Ⅲ	BolC02g028600.2J	Ⅳ	BniB07g041530.2	Ⅳ
AT4G17980.1	Ⅵ	BraA02g046420.4C.2	Ⅲ	BolC06g043370.2J	Ⅳ	BniB04g002320.2	Ⅳ
AT1G54330.1	Ⅵ	BraA06g029540.4C.1	Ⅲ	BolC09g008000.2J	Ⅳ	BniB06g010660.2	Ⅳ
AT1G65910.1	Ⅵ	BraA06g029540.4C.2	Ⅲ	BolC02g060990.2J	Ⅳ	BniB04g021590.2	Ⅳ
AT3G17730.1	Ⅵ	BraA02g046420.4C.1	Ⅲ	BolC03g058960.2J	Ⅳ	BniB02g007010.2	Ⅳ
AT3G03200.1	Ⅵ	BraA03g003980.4C.1	Ⅲ	BolC09g018130.2J	Ⅳ	BniB04g027070.2	Ⅳ
AT5G17260.1	Ⅵ	BraA02g002920.4C.2	Ⅲ	BolC08g054810.2J	Ⅳ	BniB03g005000.2	Ⅳ
AT5G64060.1	Ⅶ	BraA02g002920.4C.1	Ⅲ	BolC05g010570.2J	Ⅳ	BniB06g015760.2	Ⅳ
AT5G09330.1	Ⅶ	BraA10g031280.4C.1	Ⅲ	BolC08g023860.2J	Ⅳ	BniB03g066590.2	Ⅳ
AT3G10500.1	Ⅶ	BraA03g027820.4C.1	Ⅳ	BolC07g024700.2J	Ⅳ	BniB02g087870.2	Ⅳ
AT5G04410.1	Ⅶ	BraA09g029360.4C.1	Ⅳ	BolC07g004480.2J	Ⅳ	BniB05g002440.2	Ⅳ
AT5G04395.1	Ⅶ	BraA07g027380.4C.1	Ⅳ	BolC07g058640.2J	Ⅳ	BniB03g011680.2	Ⅳ
AT3G10490.1	Ⅶ	BraA02g026370.4C.1	Ⅳ	BolC01g002650.2J	Ⅳ	BniB02g083610.2	Ⅳ
AT3G10480.1	Ⅶ	BraA07g043640.4C.1	Ⅳ	BolC08g019250.2J	Ⅳ	BniB05g008980.2	Ⅳ
AT2G27300.1	Ⅶ	BraA05g024760.4C.1	Ⅳ	BolC07g053980.2J	Ⅳ	BniB07g000390.2	Ⅳ
AT3G44290.1	Ⅶ	BraA09g034980.4C.1	Ⅳ	BolC01g010660.2J	Ⅳ	BniB07g026660.2	Ⅳ
AT5G22290.1	Ⅶ	BraA04g034530.4C.1	Ⅳ	BolC03g086720.2J	Ⅳ	BniB01g052110.2	Ⅳ
AT4G35580.1	Ⅶ	BraA05g001240.4C.1	Ⅳ	BolC03g042190.2J	Ⅳ	BniB05g073070.2	Ⅳ
AT1G33060.1	Ⅶ	BraA07g026020.4C.1	Ⅳ	BolC05g053690.2J	Ⅳ	BniB03g055410.2	Ⅳ
AT3G49530.1	Ⅶ	BraA09g054510.4C.1	Ⅳ	BolC02g032690.2J	Ⅳ	BniB02g022360.2	Ⅳ
AT5G24590.2	Ⅶ	BraA02g021380.4C.1	Ⅳ	BolC06g047880.2J	Ⅳ	BniB01g019170.2	Ⅳ
AT1G02250.1	Ⅶ	BraA07g037730.4C.1	Ⅳ	BolC08g047250.2J	Ⅳ	BniB07g052040.2	Ⅳ
AT1G02220.1	Ⅶ	BraA09g007560.4C.1	Ⅳ	BolC04g051750.2J	Ⅳ	BniB07g029930.2	Ⅳ
AT3G04420.1	Ⅶ	BraA02g045810.4C.1	Ⅳ	BolC01g044470.2J	Ⅳ	BniB01g046160.2	Ⅳ
AT3G04410.1	Ⅶ	BraA02g045790.4C.1	Ⅳ	BolC03g045540.2J	Ⅳ	BniB05g033830.2	Ⅳ
AT1G02230.1	Ⅶ	BraA06g028110.4C.1	Ⅳ	BolC05g046600.2J	Ⅳ	BniB02g032320.2	Ⅳ
AT1G02210.1	Ⅶ	BraA09g016260.4C.1	Ⅳ	BolC02g018600.2J	Ⅳ	BniB07g054480.2	Ⅳ
AT1G01010.1	Ⅶ	BraA09g064040.4C.1	Ⅳ	BolC09g041010.2J	Ⅳ	BniB01g049880.2	Ⅳ
AT4G01540.1	Ⅶ	BraA06g009630.4C.1	Ⅳ	BolC05g051140.2J	Ⅳ	BniB07g028120.2	Ⅳ
AT4G01520.1	Ⅶ	BraA08g032020.4C.1	Ⅳ	BolC01g047710.2J	Ⅳ	BniB07g060240.2	Ⅳ
AT4G01550.1	Ⅶ	BraA07g018370.4C.1	Ⅳ	BolC05g051130.2J	Ⅳ	BniB01g059400.2	Ⅳ
AT3G04430.1	Ⅶ	BraA07g002630.4C.1	Ⅳ	BolC03g043700.2J	Ⅳ	BniB02g044520.2	Ⅳ
AT3G56520.1	Ⅶ	BraA03g061690.4C.1	Ⅳ	BolC01g055750.2J	Ⅳ	BniB08g009130.2	Ⅳ
AT5G41090.1	Ⅶ	BraA01g002560.4C.1	Ⅳ	BolC05g061380.2J	Ⅳ	BniB05g045700.2	Ⅳ
AT3G56560.1	Ⅶ	BraA08g019740.4C.1	Ⅳ	BolC09g054990.2J	Ⅳ	BniB04g002680.2	Ⅳ
AT3G56530.1	Ⅶ	BraA03g056020.4C.1	Ⅳ	BolC03g009360.2J	Ⅳ	BniB02g075840.2	Ⅳ
AT5G39690.1	Ⅶ	BraA01g009050.4C.1	Ⅳ	BolC02g008640.2J	Ⅳ	BniB02g053310.2	Ⅳ
AT3G55210.1	Ⅶ	BraA08g000170.4C.1	Ⅳ	BolC02g060420.2J	Ⅳ	BniB05g028260.2	Ⅳ
AT3G01600.1	Ⅶ	BraA03g036340.4C.1	Ⅳ	BolC07g043490.2J	Ⅳ	BniB01g027860.2	Ⅳ
AT5G14490.1	Ⅶ	BraA05g036470.4C.1	Ⅳ	BolC09g064690.2J	Ⅳ	BniB06g060070.2	Ⅳ
AT1G25580.1	Ⅶ	BraA02g024310.4C.1	Ⅳ	BolC02g003130.2J	Ⅳ	BniB02g068570.2	Ⅳ
AT5G56620.1	Ⅶ	BraA07g041210.4C.1	Ⅳ	BolC04g044910.2J	Ⅳ	BniB07g036530.2	Ⅳ
AT4G29230.1	Ⅶ	BraA09g056710.4C.1	Ⅳ	BolC06g018240.2J	Ⅳ	BniB03g030440.2	Ⅴ
AT1G28470.1	Ⅶ	BraA04g019880.4C.1	Ⅳ	BolC07g036470.2J	Ⅳ	BniB04g053310.2	Ⅴ
AT4G28500.1	Ⅶ	BraA01g036220.4C.1	Ⅳ	BolC09g003930.2J	Ⅳ	BniB03g036170.2	Ⅴ
AT1G19040.1	Ⅶ	BraA03g039040.4C.1	Ⅳ	BolC07g020590.2J	Ⅴ	BniB07g015640.2	Ⅴ
AT1G64100.1	Ⅶ	BraA05g031180.4C.1	Ⅳ	BolC05g036970.2J	Ⅴ	BniB04g053290.2	Ⅴ
AT1G64105.1	Ⅶ	BraA02g014670.4C.1	Ⅳ	BolC05g036960.2J	Ⅴ	BniB06g025100.2	Ⅴ
AT1G60240.1	Ⅶ	BraA10g012740.4C.1	Ⅳ	BolC08g010510.2J	Ⅴ	BniB08g057440.2	Ⅴ
AT1G60280.1	Ⅶ	BraA01g038740.4C.1	Ⅳ	BolC06g011400.2J	Ⅴ	BniB02g041270.2	Ⅴ
AT1G60380.1	Ⅶ	BraA03g037540.4C.1	Ⅳ	BolC03g062170.2J	Ⅴ	BniB08g011150.2	Ⅴ
AT1G60350.1	Ⅶ	BraA01g045110.4C.1	Ⅳ	BolC03g064320.2J	Ⅴ	BniB05g041930.2	Ⅴ
AT1G60340.1	Ⅶ	BraA05g043280.4C.1	Ⅳ	BolC09g050730.2J	Ⅴ	BniB04g022400.2	Ⅴ
AT1G60300.1	Ⅶ	BraA10g022210.4C.1	Ⅳ	BolC03g011450.2J	Ⅴ	BniB03g064640.2	Ⅴ
AT5G18037.1	Ⅶ	BraA03g008790.4C.1	Ⅳ	BolC02g011580.2J	Ⅴ	BniB02g013230.2	Ⅴ
AT5G18300.1	Ⅶ	BraA02g007710.4C.1	Ⅳ	BolC07g006050.2J	Ⅴ	BniB04g026460.2	Ⅴ
AT3G46565.1	Ⅶ	BraA02g045200.4C.1	Ⅳ	BolC03g052600.2J	Ⅴ	BniB04g014410.2	Ⅴ
AT1G03490.1	Ⅶ	BraA03g045240.4C.1	Ⅳ	BolC09g012380.2J	Ⅴ	BniB04g009010.2	Ⅴ
		BraA10g029930.4C.1	Ⅳ	BolC09g027780.2J	Ⅴ	BniB02g065440.2	Ⅴ
		BraA02g002490.4C.1	Ⅳ	BolC02g050310.2J	Ⅴ	BniB07g016610.2	Ⅵ
		BraA04g013570.4C.1	Ⅳ	BolC07g032300.2J	Ⅴ	BniB04g010920.2	Ⅵ
		BraA07g020860.4C.1	Ⅳ	BolC08g011120.2J	Ⅵ	BniB02g063270.2	Ⅵ
		BraA06g039080.4C.1	Ⅳ	BolC02g046840.2J	Ⅵ	BniB05g018390.2	Ⅵ
		BraA06g039080.4C.2	Ⅳ	BolC07g029150.2J	Ⅵ	BniB02g072300.2	Ⅵ
		BraA09g004000.4C.1	Ⅳ	BolC01g011530.2J	Ⅵ	BniB07g000200.2	Ⅵ
		BraA07g015150.4C.1	Ⅴ	BolC07g047410.2J	Ⅵ	BniB04g053340.2	Ⅵ
		BraA07g015150.4C.2	Ⅴ	BolC03g086830.2J	Ⅵ	BniB05g061830.2	Ⅵ
		BraA07g015150.4C.3	Ⅴ	BolC06g010440.2J	Ⅵ	BniB07g052410.2	Ⅵ
		BraA05g023990.4C.1	Ⅴ	BolC02g022040.2J	Ⅵ	BniB01g047070.2	Ⅵ
		BraA05g023990.4C.2	Ⅴ	BolC05g048350.2J	Ⅵ	BniB01g060160.2	Ⅵ
		BraA05g023960.4C.1	Ⅴ	BolC05g063330.2J	Ⅵ	BniB07g060770.2	Ⅵ
		BraA08g008730.4C.1	Ⅴ	BolC01g056420.2J	Ⅵ	BniB08g008520.2	Ⅵ
		BraA08g008730.4C.2	Ⅴ	BolC09g056030.2J	Ⅵ	BniB02g045670.2	Ⅵ
		BraA09g033630.4C.2	Ⅴ	BolC03g008850.2J	Ⅵ	BniB08g008470.2	Ⅵ
		BraA09g033630.4C.1	Ⅴ	BolC03g056760.2J	Ⅶ	BniB06g012290.2	Ⅶ
		BraA09g033630.4C.5	Ⅴ	BolC09g063300.2J	Ⅶ	BniB02g052320.2	Ⅶ
		BraA09g033630.4C.3	Ⅴ	BolC02g003600.2J	Ⅶ	BniB05g027450.2	Ⅶ
		BraA09g033630.4C.4	Ⅴ	BolC03g004210.2J	Ⅶ	BniB08g004050.2	Ⅶ
		BraA06g025350.4C.1	Ⅴ	BolC01g052240.2J	Ⅶ	BniB07g057640.2	Ⅶ
		BraA06g022360.4C.1	Ⅴ	BolC02g001910.2J	Ⅶ	BniB05g029750.2	Ⅶ
		BraA10g019400.4C.1	Ⅴ	BolC03g001830.2J	Ⅶ	BniB08g001640.2	Ⅶ
		BraA03g010630.4C.1	Ⅴ	BolC09g067550.2J	Ⅶ	BniB02g056090.2	Ⅶ
		BraA02g009920.4C.1	Ⅴ	BolC02g004650.2J	Ⅶ	BniB07g025770.2	Ⅶ
		BraA07g004080.4C.2	Ⅴ	BolC09g061510.2J	Ⅶ	BniB05g026200.2	Ⅶ
		BraA07g004080.4C.1	Ⅴ	BolC03g040270.2J	Ⅶ	BniB02g050850.2	Ⅶ
		BraA03g044210.4C.1	Ⅴ	BolC03g040280.2J	Ⅶ	BniB07g024790.2	Ⅶ
		BraA09g011220.4C.1	Ⅴ	BolC01g052260.2J	Ⅶ	BniB07g057650.2	Ⅶ
		BraA09g024640.4C.2	Ⅴ	BolC01g052250.2J	Ⅶ	BniB01g054530.2	Ⅶ
		BraA09g024640.4C.1	Ⅴ	BolC05g056070.2J	Ⅶ	BniB06g016400.2	Ⅶ
		BraA02g037030.4C.1	Ⅴ	BolC04g023090.2J	Ⅶ	BniB07g061430.2	Ⅶ
		BraA06g042360.4C.1	Ⅴ	BolC01g032990.2J	Ⅶ	BniB02g041330.2	Ⅶ
		BraA08g009270.4C.1	Ⅵ	BolC02g011520.2J	Ⅶ	BniB05g041990.2	Ⅶ
		BraA02g034330.4C.1	Ⅵ	BolC03g011400.2J	Ⅶ	BniB08g011100.2	Ⅶ
		BraA06g044470.4C.1	Ⅵ	BolC05g037470.2J	Ⅶ	BniB03g035920.2	Ⅶ
		BraA01g009680.4C.1	Ⅵ	BolC02g038800.2J	Ⅶ	BniB06g010080.2	Ⅶ
		BraA03g048950.4C.1	Ⅵ	BolC03g059940.2J	Ⅶ	BniB08g063100.2	Ⅶ
		BraA08g000010.4C.1	Ⅵ	BolC08g033580.2J	Ⅶ	BniB02g077400.2	Ⅶ
		BraA07g024400.4C.1	Ⅵ	BolC07g041620.2J	Ⅶ	BniB07g040100.2	Ⅶ
		BraA02g017360.4C.1	Ⅵ	BolC09g006710.2J	Ⅶ	BniB03g037610.2	Ⅶ
		BraA05g032160.4C.1	Ⅵ	BolC03g069860.2J	Ⅶ	BniB03g037690.2	Ⅶ
		BraA05g043880.4C.1	Ⅵ	BolC08g060310.2J	Ⅶ	BniB03g037550.2	Ⅶ
		BraA01g045640.4C.1	Ⅵ	BolC08g060320.2J	Ⅶ	BniB03g037670.2	Ⅶ
		BraA10g023080.4C.1	Ⅵ	BolC05g000960.2J	Ⅶ	BniB04g030170.2	Ⅶ
		BraA03g008200.4C.1	Ⅵ	BolC05g000980.2J	Ⅶ	BniB03g037530.2	Ⅶ
		BraA06g029910.4C.1	Ⅶ	BolC05g000950.2J	Ⅶ	BniB03g037600.2	Ⅶ
		BraA10g031380.4C.3	Ⅶ	BolC05g000970.2J	Ⅶ	BniB03g037470.2	Ⅶ
		BraA10g031380.4C.4	Ⅶ	BolC05g001010.2J	Ⅶ	BniB03g037680.2	Ⅶ
		BraA10g031380.4C.2	Ⅶ	BolC05g001000.2J	Ⅶ	BniB03g037660.2	Ⅶ
		BraA10g031380.4C.1	Ⅶ	BolC05g000870.2J	Ⅶ	BniB03g037640.2	Ⅶ
		BraA02g002960.4C.2	Ⅶ	BolC05g000890.2J	Ⅶ	BniB03g037490.2	Ⅶ
		BraA02g002960.4C.1	Ⅶ	BolC05g000880.2J	Ⅶ	BniB03g037420.2	Ⅶ
		BraA03g004020.4C.4	Ⅶ	BolC05g000900.2J	Ⅶ	BniB03g037580.2	Ⅶ
		BraA03g004020.4C.1	Ⅶ	BolC09g001090.2J	Ⅶ	BniB03g037500.2	Ⅶ
		BraA03g004020.4C.3	Ⅶ	BolC09g025040.2J	Ⅶ	BniB07g011180.2	Ⅶ
		BraA01g042040.4C.1	Ⅶ	BolC02g037510.2J	Ⅶ	BniB03g037430.2	Ⅶ
		BraA02g001390.4C.1	Ⅶ	BolC09g001110.2J	Ⅶ	BniB08g043850.2	Ⅶ
		BraA02g001390.4C.3	Ⅶ	BolC09g001130.2J	Ⅶ	BniB08g043880.2	Ⅶ
		BraA02g001390.4C.4	Ⅶ	BolC09g001120.2J	Ⅶ	BniB04g016470.2	Ⅶ
		BraA02g001390.4C.5	Ⅶ	BolC05g000910.2J	Ⅶ	BniB05g059740.2	Ⅶ
		BraA03g001740.4C.1	Ⅶ	BolC04g046690.2J	Ⅶ	BniB08g043930.2	Ⅶ
		BraA10g032150.4C.1	Ⅶ	BolC06g019140.2J	Ⅶ	BniB08g043920.2	Ⅶ
		BraA02g003920.4C.1	Ⅶ	BolC08g040460.2J	Ⅶ	BniB03g037520.2	Ⅶ
		BraA10g027250.4C.1	Ⅶ	BolC02g039410.2J	Ⅶ	BniB03g037460.2	Ⅶ
		BraA03g035160.4C.1	Ⅶ	BolC04g021520.2J	Ⅶ	BniB01g025340.2	Ⅶ
		BraA03g035170.4C.1	Ⅶ	BolC06g022660.2J	Ⅶ	BniB06g059390.2	Ⅶ
		BraA03g035170.4C.2	Ⅶ	BolC01g018620.2J	Ⅶ	BniB08g071180.2	Ⅶ
		BraA01g042060.4C.1	Ⅶ	BolC07g011130.2J	Ⅶ	BniB06g056340.2	Ⅶ
		BraA01g042050.4C.1	Ⅶ	BolC04g035620.2J	Ⅶ	BniB06g056440.2	Ⅶ
		BraA05g038600.4C.1	Ⅶ	BolC03g035730.2J	Ⅶ	BniB03g056560.2	Ⅶ
		BraA05g038600.4C.2	Ⅶ	BolC03g007150.2J	Ⅶ	BniB03g056630.2	Ⅶ
		BraA07g018960.4C.1	Ⅶ	BolC05g023760.2J	Ⅶ	BniB03g013440.2	Ⅶ
		BraA01g046370.4C.1	Ⅶ	BolC05g027930.2J	Ⅶ	BniB03g013430.2	Ⅶ
		BraA10g019450.4C.1	Ⅶ	BolC05g027890.2J	Ⅶ	BniB07g035180.2	Ⅶ
		BraA02g009860.4C.1	Ⅶ	BolC07g018550.2J	Ⅶ	BniB05g063400.2	Ⅶ
		BraA03g010570.4C.1	Ⅶ	BolC09g045040.2J	Ⅶ	BniB08g006980.2	Ⅶ
		BraA05g024520.4C.1	Ⅶ	BolC07g054490.2J	Ⅶ	BniB03g031910.2	Ⅶ
		BraA05g024520.4C.2	Ⅶ	BolC01g009950.2J	Ⅶ	BniB04g040620.2	Ⅶ
		BraA06g027310.4C.1	Ⅶ	BolC07g016810.2J	Ⅶ	BniB02g035630.2	Ⅶ
		BraA06g018380.4C.2	Ⅶ	BolC05g026320.2J	Ⅶ	BniB02g084040.2	Ⅶ
		BraA06g018380.4C.1	Ⅶ	BolC07g053970.2J	Ⅶ	BniB05g008360.2	Ⅶ
		BraA06g034420.4C.1	Ⅶ	BolC01g010690.2J	Ⅶ	BniB03g033290.2	Ⅶ
		BraA09g006360.4C.5	Ⅶ	BolC08g027450.2J	Ⅶ	BniB04g043250.2	Ⅶ
		BraA09g006360.4C.2	Ⅶ	BolC05g037500.2J	Ⅶ	BniB02g083590.2	Ⅶ
		BraA09g006360.4C.1	Ⅶ	BolC09g054840.2J	Ⅶ	BniB05g009010.2	Ⅶ
		BraA09g006360.4C.3	Ⅶ	BolC06g010390.2J	Ⅶ	BniB06g054090.2	Ⅶ
		BraA08g025290.4C.1	Ⅶ	BolC07g001110.2J	Ⅶ	BniB01g031000.2	Ⅶ
		BraA09g068940.4C.1	Ⅶ	BolC05g006310.2J	Ⅶ	BniB07g046500.2	Ⅶ
		BraA10g000910.4C.1	Ⅶ	BolC03g057680.2J	Ⅶ	BniB08g048280.2	Ⅶ
		BraA10g000940.4C.1	Ⅶ	BolC09g043850.2J	Ⅶ	BniB07g046250.2	Ⅶ
		BraA10g000970.4C.1	Ⅶ	BolC09g028790.2J	Ⅶ	BniB05g057470.2	Ⅶ
		BraA10g000980.4C.1	Ⅶ	BolC09g028740.2J	Ⅶ	BniB02g059780.2	Ⅶ
		BraA10g000900.4C.1	Ⅶ	BolC01g035960.2J	Ⅶ	BniB02g034710.2	Ⅶ
		BraA10g000920.4C.1	Ⅶ	BolC04g026290.2J	Ⅶ	BniB07g046260.2	Ⅶ
		BraA10g000950.4C.1	Ⅶ	BolC09g044230.2J	Ⅶ	BniB07g046000.2	Ⅶ
		BraA10g001000.4C.1	Ⅶ	BolC09g043860.2J	Ⅶ	BniB02g038500.2	Ⅶ
		BraA10g000880.4C.1	Ⅶ	BolC01g035670.2J	Ⅶ	BniB03g034350.2	Ⅶ
		BraA09g001170.4C.1	Ⅶ	BolC01g035410.2J	Ⅶ	BniB08g041870.2	Ⅶ
		BraA09g022020.4C.2	Ⅶ	BolC02g013780.2J	Ⅶ	BniB02g038470.2	Ⅶ
		BraA09g022020.4C.1	Ⅶ	BolC03g034840.2J	Ⅶ	BniB02g038410.2	Ⅶ
		BraA02g027790.4C.1	Ⅶ	BolC09g001270.2J	Ⅶ	BniB05g038500.2	Ⅶ
		BraA02g027790.4C.2	Ⅶ	BolC09g001400.2J	Ⅶ	BniB05g038510.2	Ⅶ
		BraA09g001180.4C.4	Ⅶ	BolC05g002240.2J	Ⅶ	BniB05g038490.2	Ⅶ
		BraA09g001190.4C.1	Ⅶ	BolC05g001940.2J	Ⅶ	BniB05g038460.2	Ⅶ
		BraA09g001180.4C.6	Ⅶ	BolC06g016510.2J	Ⅶ	BniB08g040680.2	Ⅶ
		BraA09g001180.4C.11	Ⅶ	BolC06g016500.2J	Ⅶ	BniB08g044150.2	Ⅶ
		BraA09g001180.4C.12	Ⅶ	BolC06g016490.2J	Ⅶ	BniB08g044370.2	Ⅶ
		BraA09g001180.4C.10	Ⅶ	BolC06g016470.2J	Ⅶ	BniB06g046810.2	Ⅶ
		BraA09g001180.4C.2	Ⅶ	BolC03g024600.2J	Ⅶ	BniB08g026210.2	Ⅶ
		BraA09g001180.4C.3	Ⅶ	BolC04g002650.2J	Ⅶ	BniB06g000200.2	Ⅶ
		BraA09g001180.4C.1	Ⅶ	BolC04g002700.2J	Ⅶ	BniB06g000140.2	Ⅶ
		BraA09g001180.4C.8	Ⅶ
		BraA10g000890.4C.1	Ⅶ
		BraA07g021460.4C.1	Ⅶ
		BraA09g050370.4C.1	Ⅶ
		BraA07g023440.4C.1	Ⅶ
		BraA07g023370.4C.1	Ⅶ
		BraA07g008240.4C.3	Ⅶ
		BraA07g008240.4C.1	Ⅶ
		BraA07g008240.4C.2	Ⅶ
		BraA04g004050.4C.1	Ⅶ
		BraA03g031130.4C.1	Ⅶ
		BraA03g006490.4C.1	Ⅶ
		BraA07g013510.4C.1	Ⅶ
		BraA09g041030.4C.2	Ⅶ
		BraA09g041030.4C.1	Ⅶ
		BraA09g041030.4C.3	Ⅶ
		BraA10g015190.4C.1	Ⅶ
		BraA10g015190.4C.2	Ⅶ
		BraA03g056490.4C.1	Ⅶ
		BraA01g008440.4C.1	Ⅶ
		BraA01g008440.4C.2	Ⅶ
		BraA07g012180.4C.1	Ⅶ
		BraA09g039010.4C.1	Ⅶ
		BraA03g055990.4C.1	Ⅶ
		BraA01g009080.4C.1	Ⅶ
		BraA07g029250.4C.1	Ⅶ
		BraA06g015060.4C.1	Ⅶ
		BraA09g026010.4C.1	Ⅶ
		BraA10g014570.4C.1	Ⅶ
		BraA10g014680.4C.1	Ⅶ
		BraA10g014580.4C.1	Ⅶ
		BraA01g029050.4C.1	Ⅶ
		BraA01g029340.4C.1	Ⅶ
		BraA10g017260.4C.1	Ⅶ
		BraA10g017250.4C.1	Ⅶ
		BraA02g011340.4C.1	Ⅶ
		BraA02g011350.4C.1	Ⅶ
		BraA02g011500.4C.1	Ⅶ
		BraA02g011510.4C.1	Ⅶ
		BraA03g030230.4C.1	Ⅶ
		BraA09g001320.4C.1	Ⅶ
		BraA09g001410.4C.1	Ⅶ
		BraA09g001420.4C.1	Ⅶ
		BraA10g002460.4C.1	Ⅶ
		BraA10g002010.4C.1	Ⅶ
		BraA10g002040.4C.1	Ⅶ
		BraA05g016190.4C.1	Ⅶ
		BraA05g016310.4C.1	Ⅶ
		BraA05g016300.4C.1	Ⅶ
		BraA05g016200.4C.1	Ⅶ
		BraA03g021960.4C.1	Ⅶ
		BraA05g001920.4C.1	Ⅶ
		BraA05g001960.4C.1	Ⅶ

## Sheet: Supplementary Table S6
Supplementary Table S6. The data dtilized for heatmap construction of BrNAC genes expression.
Gene	I	L	R	S
BraA01g002560.4C.1	0.588829333333333	0.395892633333333	1.57382333333333	2.25176
BraA01g008440.4C.1	0.101653066666667	0.104781	1.29907266666667	0.441430666666667
BraA01g008440.4C.2	0.304861333333333	0.113167420266667	2.04064	1.10880333333333
BraA01g009050.4C.1	2.17668333333333	0.0962483666666667	0.807042666666667	0.560154
BraA01g009080.4C.1	25.0171666666667	1.02786333333333	18.0028666666667	9.68290333333333
BraA01g009680.4C.1	0.266408	0.0516936666666667	4.91105333333333	11.6197
BraA01g018220.4C.1	5.39382333333333	1.47601	2.76473066666667	7.66214
BraA01g018220.4C.3	0.243813573133333	0.326463828733333	0.283348	0.22263
BraA01g029050.4C.1	0.554095	0	0	0
BraA01g029340.4C.1	0.641963333333333	0	0	0
BraA01g036220.4C.1	0	0.0511213333333333	5.07677333333333	0.0510646666666667
BraA01g038470.4C.1	25.7232666666667	3.58036566666667	2.31545	1.83184666666667
BraA01g038490.4C.1	0.67299	0	0.232041	0
BraA01g038740.4C.1	1.30959	0.0302475666666667	0.570272333333333	1.76323
BraA01g040360.4C.1	0	0	0.122689666666667	0.0268260666666667
BraA01g042040.4C.1	2.08366666666667	1.53280666666667	10.9878633333333	7.48404333333333
BraA01g042050.4C.1	11.1201	3.37712	17.6569666666667	11.0954533333333
BraA01g042060.4C.1	2.88399	1.83441	4.46809	1.47880733333333
BraA01g045100.4C.1	2.25940666666667	4.15949333333333	3.96099666666667	0.711210333333333
BraA01g045100.4C.2	0.12967	0.268122	0.511782333333333	0.12507
BraA01g045110.4C.1	0.0228722	0.271127666666667	4.9076	0.0230432
BraA01g045640.4C.1	0.422908333333333	0.193890766666667	1.15678266666667	1.52763366666667
BraA01g046370.4C.1	0.38463	0.492557666666667	0.392637	0.382707366666667
BraA02g001390.4C.1	9.54526666667031e-06	0.01476313505694	0.000247567493370333	0.000156687306666667
BraA02g001390.4C.3	2.72726333333333	1.01771933333333	4.66568333333333	2.50946333333333
BraA02g001390.4C.4	0.000121854176666667	0.141361369136667	0.129754	0.145630933333337
BraA02g001390.4C.5	0.1494060183999	0.00500873	1.8969609608e-06	0.183774
BraA02g002490.4C.1	5.12182333333333	0.0468046666666667	0.449104666666667	0.0907044666666667
BraA02g002920.4C.1	30.2718666666667	38.2028333333333	47.8457	226.993
BraA02g002920.4C.2	0.221385454546667	0.154485	0.209105393856667	1.02691
BraA02g002960.4C.1	4.34189333333333	1.35011933333333	5.37296333333333	4.29463
BraA02g002960.4C.2	0.273496904466667	0.221305	1.13557533333333	1.81151333333333
BraA02g003920.4C.1	0.0976566666666667	0	0	0
BraA02g004760.4C.1	6.53762666666667	240.198	124.695333333333	140.067333333333
BraA02g007710.4C.1	0.421006666666667	0.918838666666667	4.99586666666667	2.37282333333333
BraA02g009860.4C.1	3.8049	3.3037	1.06250866666667	7.50956666666667
BraA02g009920.4C.1	0.342987	1.12001866666667	0.537401333333333	3.12117666666667
BraA02g011340.4C.1	0	0	0	0
BraA02g011350.4C.1	0	0	0	0
BraA02g011500.4C.1	0.0220212333333333	0	0	0
BraA02g011510.4C.1	0.157249	0	0	0
BraA02g014670.4C.1	1.32636666666667	0	0.0690436666666667	0
BraA02g017360.4C.1	0.443824333333333	0.0248095666666667	1.00477	1.08074366666667
BraA02g021380.4C.1	0.0591964	0	0.0738850333333333	0.05483
BraA02g024310.4C.1	0.707038666666667	0.0217927333333333	0	0.121044333333333
BraA02g024880.4C.1	7.71948666666667	15.7637	20.5408666666667	37.7317333333333
BraA02g026370.4C.1	0.0239076666666667	0	0.448187666666667	0
BraA02g027790.4C.1	0.444173	1.95321333333333	2.52330666666667	1.47059666666667
BraA02g027790.4C.2	0.0818744	0.000250757466666667	1.217288e-05	1.43517733333333e-05
BraA02g034330.4C.1	9.10095666666667	0.356221	1.64237666666667	0.315590233333333
BraA02g037030.4C.1	0.726496666666667	1.28900033333333	0	0.147288466666667
BraA02g045200.4C.1	4.27560666666667	3.83608333333333	0.557538333333333	2.81417333333333
BraA02g045790.4C.1	0.191468666666667	0	1.18972333333333	0.559430666666667
BraA02g045810.4C.1	0	0	0	0
BraA02g046420.4C.1	3.25643333333333	13.3389333333333	22.6785	4.19330333333333
BraA02g046420.4C.2	0.194578590706667	0.696504	0.889104666666667	0.30428
BraA02g046420.4C.3	0.303722333333333	0.577473	0.716109586666667	0.277193187283333
BraA02g046790.4C.1	2.98397666666667	0.948128333333333	1.84933666666667	2.94259666666667
BraA03g001740.4C.1	19.7044333333333	7.97487	28.2035	28.0597333333333
BraA03g003980.4C.1	7.06798	12.7525	14.2138666666667	18.4991
BraA03g004020.4C.1	5.79538e-06	0	0	0
BraA03g004020.4C.3	3.56624e-05	0	0	0
BraA03g004020.4C.4	0.0267886333333333	0	0	0
BraA03g005810.4C.1	20.4935666666667	90.0934	62.2888666666667	47.2516666666667
BraA03g005810.4C.2	4.96972333333333	37.9865666666667	15.6816	16.3032333333333
BraA03g006200.4C.1	5.08783666666667	10.3714	23.2294	3.81167
BraA03g006490.4C.1	0	0	0	0
BraA03g008200.4C.1	0.227015266666667	0.204403333333333	0.993093666666667	0.792909333333333
BraA03g008790.4C.1	0.741276333333333	0.352835333333333	6.72262	1.30042666666667
BraA03g010570.4C.1	0.34099	0.21919	0.38348	2.08476666666667
BraA03g010630.4C.1	0.222403666666667	0.410496666666667	0.207333	3.91972333333333
BraA03g021960.4C.1	0	0	0.207307	0
BraA03g022890.4C.1	0	0.396547333333333	1.24199	0.188730766666667
BraA03g027820.4C.1	0.316562766666667	0	0.543148	0
BraA03g030230.4C.1	0.0276834	0	0	0.699627666666667
BraA03g031130.4C.1	0.141488666666667	0.267418	1.48170666666667	0.843918333333333
BraA03g035160.4C.1	1.8831	0.490710666666667	2.05192666666667	0.855178666666667
BraA03g035170.4C.1	1.37817	0.351885	2.15507333333333	1.20260233333333
BraA03g035170.4C.2	0.521443333333333	0.446177	0.401291	0.284110333333333
BraA03g036340.4C.1	0.349057	0.104364033333333	18.3743333333333	0.589138666666667
BraA03g037540.4C.1	1.81356	0.133955666666667	1.02036066666667	4.20938666666667
BraA03g037680.4C.1	0.878375	0.334142666666667	2.54417666666667	0.0290211666666667
BraA03g037700.4C.1	0.110693633333333	0	0.0225668	0
BraA03g039040.4C.1	0.141857666666667	0.051726	4.00619333333333	0.0282537666666667
BraA03g044210.4C.1	6.13505333333333	16.1865666666667	6.03133	11.1005
BraA03g045240.4C.1	8.08576666666667	0.327393666666667	1.68780666666667	0.260472333333333
BraA03g048950.4C.1	0.0629902333333333	0.058462	1.23848133333333	0.276800266666667
BraA03g055080.4C.1	5.48052666666667	1.78891266666667	2.76518	5.07628
BraA03g055080.4C.2	0.184891333333333	0.0361263	0.0921914349493833	0.293895333333333
BraA03g055080.4C.4	0.116298287446667	0.484917666666667	0.183093666666667	0.155572684457378
BraA03g055990.4C.1	1.35535666666667	0.213406666666667	3.67734	1.48942666666667
BraA03g056020.4C.1	1.88187666666667	0	4.27253	0.940055666666667
BraA03g056490.4C.1	0.466334666666667	0.198830133333333	3.28803	1.18741
BraA03g061690.4C.1	0.212880633333333	0.0989638666666667	0.694159	0.969559333333333
BraA04g004050.4C.1	0.0125193333333333	0	0	0
BraA04g013570.4C.1	2.15201666666667	0.323999666666667	2.93239666666667	0.772366
BraA04g019880.4C.1	0.050841	0	10.8633533333333	0
BraA04g026270.4C.1	3.50136333333333	6.17690666666667	0.422505666666667	2.30253333333333
BraA04g032390.4C.1	0.72297	9.28731666666667	16.7775	11.5609566666667
BraA04g034530.4C.1	2.19565666666667	0	9.27529	7.98375
BraA05g001240.4C.1	3.47344666666667	0	9.67312333333333	5.05858
BraA05g001920.4C.1	0.103646	0	0	0
BraA05g001960.4C.1	0.107783	0	0	0
BraA05g003580.4C.1	0.147081866666667	0.547608	1.26556733333333	0.0261018
BraA05g011690.4C.1	0.246920333333333	0	1.25582866666667	0.236413333333333
BraA05g016190.4C.1	0.0173187	0	0	0
BraA05g016200.4C.1	0	0	0	0
BraA05g016300.4C.1	0	0	0	0
BraA05g016310.4C.1	0	0	0	0
BraA05g023960.4C.1	8.17939	6.8248	6.19388333333333	4.66009333333333
BraA05g023990.4C.1	2.16916333333333	1.02464033333333	11.9575	4.22829666666667
BraA05g023990.4C.2	1.55660166666667e-06	0.0649736	1.39462	0.213422666666667
BraA05g024520.4C.1	0.859803	5.40849333333333e-05	0.237022179213333	0.162959334813333
BraA05g024520.4C.2	2.56260333333333	2.16447666666667	7.16073	6.32732333333333
BraA05g024760.4C.1	0.0470713333333333	0.0218606666666667	8.86650666666667	0.971738333333333
BraA05g031180.4C.1	0	0	4.77102666666667	0.0267091
BraA05g032160.4C.1	1.50445333333333	0.674538	4.31920666666667	4.08117
BraA05g033920.4C.1	7.55334666666667	22.3224533333333	1.94793	1.35632333333333
BraA05g033920.4C.2	0.0275559607566667	1.06556	0.0386194536033333	0.0242216138266667
BraA05g033940.4C.1	3.34114666666667	0.450623	0.738388333333333	0.085526
BraA05g036470.4C.1	2.76818666666667	3.20901633333333	28.4836666666667	1.66947333333333
BraA05g036540.4C.1	0	0	0	0
BraA05g038600.4C.1	7.32523333333333	1.82818027333333	8.25630333333333	4.29064
BraA05g038600.4C.2	4.51758	2.73962	6.18078333333333	3.18008666666667
BraA05g043270.4C.1	0.465549	0.944518666666667	0.691724	0.141351333333333
BraA05g043280.4C.1	0.036816	0.493115833333333	0.971119	0.132923833333333
BraA05g043880.4C.1	0.225605	0.173984333333333	0.434958666666667	0.692766666666667
BraA06g001790.4C.1	9.51801	0.500562966666667	1.86012066666667	0.580317333333333
BraA06g001800.4C.1	18.2043333333333	13.1166233333333	4.19740333333333	12.4063733333333
BraA06g001800.4C.2	1.23900466666667	0.0863129	0.285755322166667	0.522658666666667
BraA06g001800.4C.3	0.206153000000002	0.114683386917334	0.0873536636742269	0.288603
BraA06g009630.4C.1	0.186306333333333	0	0.851093333333333	0.518752333333333
BraA06g015060.4C.1	10.4482	3.98414	6.63913	6.60638333333333
BraA06g018380.4C.1	0.201507333333333	0.0613852000955743	0.77008	0.138706466666667
BraA06g018380.4C.2	9.28518666666667	6.12626333333333	36.5422	17.2552
BraA06g022360.4C.1	0.298900533333333	1.26560833333333	0.691810666666667	0.670956566666667
BraA06g025350.4C.1	0.189519333333333	1.33171766666667	0.144115166666667	1.90401
BraA06g027310.4C.1	4.69794666666667	1.74370333333333	21.5839333333333	18.4739333333333
BraA06g028110.4C.1	0.0386994333333333	0.0341496666666667	0.0889075	0
BraA06g029540.4C.1	0.411335666666667	0.487867333333333	1.69078666666667	0.613407
BraA06g029540.4C.2	0.981059666666667	3.05934	7.99036333333333	4.41992
BraA06g029910.4C.1	1.48086333333333	0.976154333333333	3.06378333333333	2.72631333333333
BraA06g030350.4C.1	2.10051	3.02774333333333	2.31369666666667	5.12315333333333
BraA06g034420.4C.1	9.16984	4.34716333333333	25.1737	25.7918333333333
BraA06g039080.4C.1	0.0129032955086667	5.32900333333333e-07	0.552786666666667	2.11540666666667e-06
BraA06g039080.4C.2	2.10556333333333	0.688195666666667	9.8831	0.172343666666667
BraA06g042360.4C.1	3.09840333333333	2.65852333333333	0.216273	1.12910966666667
BraA06g044470.4C.1	0.0282652666666667	0.500181666666667	0.049538	0.162128333333333
BraA07g002630.4C.1	0.774859333333333	0.315760666666667	2.40256333333333	1.21059366666667
BraA07g004080.4C.1	1.58579533333333e-07	2.86598e-07	5.64344666666667e-07	9.26594e-07
BraA07g004080.4C.2	0.988195666666667	4.37746333333333	2.98902033333333	12.7653433333333
BraA07g008240.4C.1	0.991525333333333	0.822713666666667	1.5345	1.37549333333333
BraA07g008240.4C.2	2.34797333333333e-06	0.0135898264207333	0.0679334345933334	0.03241670118243
BraA07g008240.4C.3	0.115362886333333	0.0742497728666667	0.25538	0.0719282740333333
BraA07g012180.4C.1	6.22722666666667	0.103818333333333	6.61833	1.32847133333333
BraA07g013510.4C.1	3.58827333333333	1.80780666666667	6.77478	4.41692
BraA07g015150.4C.1	0.000130729	0.204879	0.617133	0.351708446766667
BraA07g015150.4C.2	1.36765666666667	2.47708666666667	0.804625841333333	1.26171
BraA07g015150.4C.3	0.0635989666666667	0.0619840093223333	0.0903697333333333	0.0454029866666667
BraA07g018370.4C.1	0.690638666666667	0.422888666666667	4.75563666666667	4.28160333333333
BraA07g018960.4C.1	0.763133666666667	0.579257333333333	1.65635666666667	1.51030333333333
BraA07g020860.4C.1	0.263413	0.865002333333333	1.28925	0.142057
BraA07g020950.4C.1	0.0279418	0	0.215077666666667	0
BraA07g021460.4C.1	1.2352	3.12348333333333	3.15838333333333	0.768253666666667
BraA07g023370.4C.1	16.6963666666667	16.1817666666667	20.2937666666667	20.4649666666667
BraA07g023440.4C.1	0.07025	0	0	0
BraA07g024400.4C.1	0.290692	0.0819973333333333	1.20749633333333	1.37138066666667
BraA07g026020.4C.1	0.811845666666667	0	6.00706	2.21092566666667
BraA07g027380.4C.1	0.0283317	0	0.266906	0
BraA07g029250.4C.1	0.315838	0	0.307224	0
BraA07g031630.4C.1	0.0373919	0.05576109070131	0.0673307666666667	1.60693633333333e-06
BraA07g031630.4C.2	5.83335666666667	14.1977333333333	2.76427333333333	0.677528333333333
BraA07g031630.4C.3	0.0887993	0.254992	0.0781237	5.13099467333333e-09
BraA07g031630.4C.4	0.119810887512733	0.447826333333333	0.0707598	0.0155610000000202
BraA07g035620.4C.1	3.42971666666667	0.632901666666667	11.4658	0.686561333333333
BraA07g035820.4C.1	0	0	0.0962957333333333	0
BraA07g037730.4C.1	0.153903466666667	0.111683333333333	0.785554666666667	1.06578
BraA07g041210.4C.1	0.888909333333333	0	0.067932	0.117571
BraA07g043640.4C.1	0.117365933333333	0	0.449783966666667	0
BraA08g000010.4C.1	0.0907222333333333	0.0198553666666667	0.234044	0.192244666666667
BraA08g000170.4C.1	0.335412	6.16225666666667	26.4421666666667	8.16239333333333
BraA08g008730.4C.1	7.31182333333333	5.61996	15.8974333333333	10.7122166666667
BraA08g008730.4C.2	0.638930666666667	0.35541	1.39496333333333	0.818225333333333
BraA08g009270.4C.1	0.120301	0.138144333333333	0.231687666666667	0
BraA08g019740.4C.1	0.407182	0	0.127544333333333	0
BraA08g025290.4C.1	0.369443333333333	0	2.86166333333333	0
BraA08g026870.4C.1	0	0	0.125291	0
BraA08g032020.4C.1	0.155257666666667	0.0190686666666667	0.69785	0.932216333333333
BraA09g001170.4C.1	0.0541381666666667	0.0929679666666667	0.130763	0.0273332
BraA09g001180.4C.1	0.710712	1.76825466666667	53.975	15.1615
BraA09g001180.4C.10	1.54799333333333e-19	8.8665154e-50	0.0535523333333334	0.053776
BraA09g001180.4C.11	1.58050394892206e-21	2.085643427861e-11	1.87350333333333	1.31506233333333
BraA09g001180.4C.12	8.015400067779e-23	1.61400666670669e-31	0.280821	0.157443666666667
BraA09g001180.4C.2	0.179316	0.121359427571333	0.0133949816666667	0.917634334149867
BraA09g001180.4C.3	0.701802666666667	1.37426	18.5579	15.8058666666667
BraA09g001180.4C.4	1.15867333333333e-112	0.0248532425198	0.834783333333334	0.0929972333333333
BraA09g001180.4C.6	1.68529666666667e-81	0.0542776666670355	0.91034	0.103444766666667
BraA09g001180.4C.8	7.39436748945441e-06	0.275784726533333	5.34123333637625e-06	0.000223185
BraA09g001190.4C.1	0.0900314	0.0738455333333333	2.61492666666667	0.255198666666667
BraA09g001320.4C.1	0.0863202666666667	0	0	0
BraA09g001410.4C.1	0	0	0	0
BraA09g001420.4C.1	0.0117671	0	0	0
BraA09g004000.4C.1	0.808517333333333	0.169544533333333	7.31380666666667	0.365973666666667
BraA09g006360.4C.1	7.61167	6.50204333333333	18.1360333333333	27.9811333333333
BraA09g006360.4C.2	5.56070333333333e-06	5.88230333333333e-06	0.0504988838766667	0.0261987840633333
BraA09g006360.4C.3	0.0734356679084094	8.12600556658514e-10	0.545047	0.161373523666667
BraA09g006360.4C.5	1.42205000010086e-08	1.00708677667268e-16	0.000850737255958767	0.0315242
BraA09g007560.4C.1	8.15725	6.48007333333333	14.6396	10.9236833333333
BraA09g008570.4C.1	10.6859	1.24152533333333	16.9218	2.70998333333333
BraA09g008570.4C.2	0.186545	0.046134003555448	0.668540333333333	0.207109333333333
BraA09g011220.4C.1	2.10183666666667	6.91079	9.04465666666667	7.01297666666667
BraA09g016260.4C.1	0.346299666666667	0.0195421333333333	1.71338866666667	1.1134
BraA09g017240.4C.1	26.4695	0	0.057763	0.0652226666666667
BraA09g022020.4C.1	2.32776666666667	2.57879	2.27004866666667	2.42019333333333
BraA09g022020.4C.2	30.0733666666667	24.1069666666667	30.5006666666667	26.2339
BraA09g024640.4C.1	0.62689	1.54865766666667	1.79389	0.393084333333333
BraA09g024640.4C.2	1.294347e-06	0.204473675606667	0.0965105076023333	4.03922333333333e-06
BraA09g026010.4C.1	0.481016666666667	0	0	0
BraA09g029360.4C.1	0	0	0.606058333333333	0
BraA09g033630.4C.1	0.125946	1.08928333333333e-08	0.3355	2.16835333333333e-06
BraA09g033630.4C.2	4.22306666666667	3.34085333333333	9.34996333333333	5.44354333333333
BraA09g033630.4C.3	0.381719666666667	0.358436	0.440879333333333	0.510553433333333
BraA09g033630.4C.4	6.33122333333333e-05	0.157981	0.329944123533333	0.594108419533333
BraA09g033630.4C.5	1.69106333333333	1.20006733333333	3.14033	3.16594333333333
BraA09g034980.4C.1	0.0424937666666667	0.0194662666666667	16.7597333333333	2.14759533333333
BraA09g039010.4C.1	2.15847	0.538769666666667	21.6168333333333	5.47887
BraA09g041030.4C.1	5.23879666666667	2.62284	9.69502	7.55598333333333
BraA09g041030.4C.2	1.67068465e-05	0.0529476667620474	0.840579	2.53458233333333
BraA09g041030.4C.3	0.000319721	4.81382833333333e-05	4.48393e-05	3.05432e-05
BraA09g041650.4C.1	0.0454581666666667	0	0.11933	0
BraA09g050370.4C.1	0.0734343	0.0679996666666667	0.0502993333333333	0
BraA09g054510.4C.1	5.2494	0	3.82042333333333	1.85809466666667
BraA09g056710.4C.1	0.100159333333333	0	7.62704333333333	0
BraA09g064040.4C.1	0.302688	0.0438176	2.04226333333333	1.66852
BraA09g068940.4C.1	0	0.0934566666666667	0.0484733333333333	0.0512516666666667
BraA10g000290.4C.1	21.4411666666667	17.1214666666667	27.2424333333333	16.4106
BraA10g000290.4C.2	0.0179780666666667	0.0092858	0.00851586666666667	0.0187944333333333
BraA10g000290.4C.3	16.3564666666667	30.3530666666667	18.5784133333333	17.7164080853333
BraA10g000290.4C.5	0.305097	3.54035	0.000301464	1.78836
BraA10g000880.4C.1	0.160827933333333	0.509855666666667	1.27611966666667	0.187025
BraA10g000890.4C.1	0	0	0	0
BraA10g000900.4C.1	0.0174810666666667	0.292464333333333	0.0177787666666667	0
BraA10g000910.4C.1	0	0	0	0.0386256666666667
BraA10g000920.4C.1	0.0442959	0.127999366666667	0.119884	0.0138964
BraA10g000940.4C.1	0	0	0.0803443333333333	0.0817946666666667
BraA10g000950.4C.1	0.352623666666667	1.89695	3.99596	0.0638536666666667
BraA10g000970.4C.1	0.0427106666666667	0	0	0
BraA10g000980.4C.1	0	0	0	0
BraA10g001000.4C.1	0	0	0	0.0151578333333333
BraA10g002010.4C.1	0	0	0	0
BraA10g002040.4C.1	0	0	0	0
BraA10g002460.4C.1	0.406035666666667	0	0	0
BraA10g009480.4C.1	2.39537666666667	0.420347333333333	22.1974666666667	4.72064
BraA10g012740.4C.1	1.16460033333333	0	0.585199333333333	0.083195
BraA10g014570.4C.1	0	0	0	0
BraA10g014580.4C.1	0.346502666666667	0	0	0
BraA10g014680.4C.1	0.638143333333333	0	0	0
BraA10g015190.4C.1	0.237031988433333	0.0876834406666667	0.968460666666667	1.20604
BraA10g015190.4C.2	0.122333916616667	0.121555	0.748168666666667	0.759574
BraA10g017250.4C.1	0.0261129	0	0	0
BraA10g017260.4C.1	0.0433064666666667	0	0	0
BraA10g019400.4C.1	0	0	0.166849333333333	0.460842666666667
BraA10g019450.4C.1	0.113931	0	0.442172666666667	6.51538
BraA10g022210.4C.1	0.513475	0.286435666666667	1.46839966666667	4.25165
BraA10g023080.4C.1	0.135446	0.05867	0.363704333333333	0.340132
BraA10g025310.4C.1	8.67405333333333	0.157306	30.3260333333333	1.14672633333333
BraA10g025910.4C.1	10.9135733333333	35.9398333333333	39.7976	24.7211666666667
BraA10g025910.4C.2	0.284498334193037	0.504504691953333	1.24637933333333e-06	0.808517333333333
BraA10g025910.4C.3	1.93047	4.11983	3.01227	2.61405
BraA10g025910.4C.4	2.30900666666667	11.4519366666667	5.21204	7.93393
BraA10g025910.4C.5	8.210170983e-05	0.240701680966667	0.385098	0.337906629183333
BraA10g027250.4C.1	0.230824	0	0	0
BraA10g029930.4C.1	1.43430333333333	0	0.671994	0.124801333333333
BraA10g031280.4C.1	1.29053333333333	2.29066033333333	6.03479	10.1457
BraA10g031380.4C.1	0.105599000000009	0.0578546669066571	0.547969898356667	0.642029
BraA10g031380.4C.2	0.11257	6.0807724122e-05	1.1254	0.397941018333333
BraA10g031380.4C.3	3.9381	2.69183	11.7141533333333	20.8541
BraA10g031380.4C.4	1.5932835e-07	0.000200578162441633	0.117559777062867	1.39385083024e-05
BraA10g032150.4C.1	7.96226666666667	3.17266333333333	14.8774333333333	10.8998233333333

## Sheet: Supplementary Table S7
Supplementary Table S7. qRT-PCR primer sequences.
Primer name	Sequence
BrNAC2a-F	CGGGATTTTCTCCTACGGCG
BrNAC2a-R	GCTCTTCCTCAGCTACAGGC
BrNAC2b-F	TGCTTACGGGATGTTTTCCGA
BrNAC2b-R	CAGGGTTCAAACCGTTACCA
BrNAC2c-F	GATCCGGGGCTTTACAACGG
BrNAC2c-R	CTCGTTTCAGGTTCGCCATC
BrNAC25-F	TGGTAACCTTAACACCGCTG
BrNAC25-R	TCCTACAAAGAACCCAATCGTC
BrNAC96-F	GTACAAACCGAGGAACAAAGG
BrNAC96-R	AAGTGGTTCTATCGCCTAACAG
BrNAC19-F	TGGGTATTCAGGGCAAGTTG
BrNAC19-R	TTATGTGTTGGCGGTCTCG
BrNAC5-F	CTCTACCAAACTCAATCCCTCC
BrNAC5-R	TGAGACTCTGCCTTGTGTTG
BrNAC73-F	AGCCTCATTGCAAGTCTCTAC
BrNAC73-R	TCCAGTACCTCTTGATCCGTC
BrNAC4-F	AAGACCGAACAGACTTACGTG
BrNAC4-R	CCGGATCAGAAACATGGAGAG
BrNAC27-F	ATATCGCTTCAGGAACAAGGG
BrNAC27-R	CAAGCCTTTCCAGCAATCTG
BrNAC78-F	GAAAGATGAAAGTGGCGAAGG
BrNAC78-R	GGAACTGGGAAGCAAATGAAG
BrUBC10-F	GGGTCCTACAGACAGTCCTTAC
BrUBC10-R	ATGGAACACCTTCGTCCTAAA

## Sheet: Supplementary Table S8
Supplementary Table S8. Primers list for subcellular localization.
Primer name	Sequence
BrNAC2a-PFGC-F	gctgtacaagggatccATGGAGATTACCGATTCTCC
BrNAC2a-PFGC-R	gtcttaattaactctctagaTTAAGAAGAGTACCAGTTTAAACC
BrNAC2b-PFGC-F	gctgtacaagggatccATGGAGAGTACAGATTCTTC
BrNAC2b-PFGC-R	gtcttaattaactctctagaTTAAGAAGAGTACCAATTTAAACC
BrNAC2c-PFGC-F	gctgtacaagggatccATGGAGAGCACCGATTCT
BrNAC2c-PFGC-R	gtcttaattaactctctagaTTAAGAGGAGTACCAGTTTAAACC
PFGC-F	TCAAGGAGGACGGCAACATC
PFGC-R	GAATGAACCGAAACCGGCG

## Sheet: Supplementary Table S9
Supplementary Table S9. Primers list for vector construction.
Primer name	Sequence
BrNAC2a-p1300-F	aacgacggccagtgccaagcttTATGGTAAAAATAGTTTGTGCACCATC
BrNAC2a-p1300-R	atggtaccgtggatcctctagaGTTAGGTTGCGGCGGCGG
BrNAC2b-p1300-F	aacgacggccagtgccaagcttAGTTATCCACCAAAGCAAAT
BrNAC2b-p1300-R	atggtaccgtggatcctctagaGACCACCGGAAGAATCTGTA
BrNAC2c-p1300-F	aacgacggccagtgccaagcttAAAATAAGTATGAAAAGTAATAAATATGTGCA
BrNAC2c-p1300-R	atggtaccgtggatcctctagaGGCGAGTTCCTTCTACGTTTAGA
p1300-F	CTGCAAGGCGATTAAGTTGGG
p1300-R	TCGGTGTTGATCGGGTACAG
